# Supplementary material for: Intra- and inter-host origin, evolution dynamics and spatial-temporal transmission characteristics of circoviruses
Source: Front Immunol. 2024 Aug 2;15:1332444. doi: 10.3389/fimmu.2024.1332444 (PMC11327096; doi:10.3389/fimmu.2024.1332444)
Supplement: Supplementary Table 1 — The strain information of the circovirus used in this study. [file Table_1.xlsx]

## Sheet: Canine and Fox
Strains	Collection Date	Country	Host
>ON922903	2020.10.15	China	Dog
>ON922902	2019.04.15	China	Dog
>ON922901	2020.05.15	China	Dog
>ON922899	2011.09.15	China	Dog
>ON922895	2020.08.15	China	Dog
>MZ826148	2020.06.17	Thailand	Dog
>MZ826147	2020.01.29	Thailand	Dog
>MZ826146	2020.05.25	Thailand	Dog
>MZ826145	2020.05.25	Thailand	Dog
>MZ826144	2020.05.20	Thailand	Dog
>MZ826143	2020.01.09	Thailand	Dog
>MZ826142	2020.01.09	Thailand	Dog
>MT193166	2016.06.30	Italy	Dog
>MT193165	2016.06.30	Italy	Dog
>MT193164	2014.06.30	Italy	Dog
>MT193163	2013.06.30	Italy	Dog
>MT193162	2010.06.30	Italy	Dog
>MT193161	2010.06.30	Italy	Dog
>MT193160	2010.06.30	Italy	Dog
>MT193159	2009.06.30	Italy	Dog
>OK625293	2019.08.15	Iran	Dog
>OK625292	2019.08.15	Iran	Dog
>OK625291	2019.08.15	Iran	Dog
>OK625290	2019.08.15	Iran	Dog
>OK625289	2019.08.15	Iran	Dog
>OK625288	2019.08.15	Iran	Dog
>MZ407653	2009.06.30	Italy	Dog
>MT293521	2018.06.30	Colombia	Dog
>MT293520	2018.06.30	Colombia	Dog
>MT293519	2018.06.30	Colombia	Dog
>MT180090	1997.06.30	Norway	Dog
>MT180089	1997.06.30	Norway	Dog
>MT180088	1999.06.30	Norway	Dog
>MT180087	1997.06.30	Norway	Dog
>MT180086	1998.06.30	Norway	Dog
>MT180085	1999.06.30	Norway	Dog
>MT180084	1997.06.30	Norway	Dog
>MT180083	1996.06.30	Norway	Dog
>MT180082	2017.06.30	Norway	Dog
>MT180081	2017.06.30	Norway	Dog
>MT180080	2017.06.30	Norway	Dog
>MT180079	2014.06.30	Norway	Dog
>MT180078	2014.06.30	Norway	Dog
>MT180077	2015.06.30	Norway	Dog
>MK033608	2016.03.15	Argentina	Dog
>MK944080	2016.04.15	China	Dog
>MK944079	2016.04.15	China	Dog
>MK731981	2016.04.15	China	Dog
>MH454599	2011.02.15	Italy	Dog
>MF797786	2016.04.15	China	Dog
>MG266899	2016.10.31	China	Dog
>KF887949	2013.07.22	Germany	Dog
>JQ821392	2011.06.30	USA	Dog
>OM136006	2019.06.30	China	Dog
>ON418905	2018.06.30	Canada	Dog
>ON418904	2018.06.30	Canada	Dog
>ON418903	2018.06.30	Canada	Dog
>ON418902	2018.06.30	Canada	Dog
>ON418901	2018.06.30	Canada	Dog
>ON418900	2018.06.30	Canada	Dog
>ON418899	2018.06.30	Canada	Dog
>ON418898	2018.06.30	Canada	Dog
>ON418897	2018.06.30	Canada	Dog
>ON418896	2018.06.30	Canada	Dog
>ON418895	2018.06.30	Canada	Dog
>ON418894	2018.06.30	Canada	Dog
>ON418893	2018.06.30	Canada	Dog
>MT063088	2019.06.30	China	Dog
>MT063087	2018.06.30	China	Dog
>MT063086	2018.06.30	China	Dog
>MT063085	2019.06.30	China	Dog
>MT063084	2019.06.30	China	Dog
>MT063083	2019.06.30	China	Dog
>MT063082	2019.06.30	China	Dog
>MT063081	2019.06.30	China	Dog
>MT063080	2019.06.30	China	Dog
>MT063079	2019.06.30	China	Dog
>MT063078	2019.06.30	China	Dog
>MT063077	2019.06.30	China	Dog
>MT063076	2019.06.30	China	Dog
>MT063075	2019.06.30	China	Dog
>MT063074	2019.06.30	China	Dog
>MT063073	2019.06.30	China	Dog
>MT063072	2019.06.30	China	Dog
>MT063071	2018.06.30	China	Dog
>MT063070	2018.06.30	China	Dog
>MT063069	2018.06.30	China	Dog
>MT063068	2018.06.30	China	Dog
>MN650031	2018.06.30	China	Dog
>MN650030	2018.06.30	China	Dog
>MN650029	2018.06.30	China	Dog
>MN650028	2018.06.30	China	Dog
>MN650027	2018.06.30	China	Dog
>MN650026	2018.06.30	China	Dog
>MN650025	2019.06.30	China	Dog
>MN650024	2019.06.30	China	Dog
>MN650023	2019.06.30	China	Dog
>MN650022	2018.06.30	China	Dog
>MN650021	2018.06.30	China	Dog
>MN650020	2018.06.30	China	Dog
>MN650019	2018.06.30	China	Dog
>MN650018	2018.06.30	China	Dog
>MN650017	2018.06.30	China	Dog
>MN650016	2018.06.30	China	Dog
>MN650015	2018.06.30	China	Dog
>MN650014	2018.06.30	China	Dog
>MN650013	2018.06.30	China	Dog
>MN709512	2017.06.30	China	Dog
>MN709511	2017.06.30	China	Dog
>MN689726	2017.06.30	China	Dog
>MW829207	2018.06.30	Italy	Dog
>MW829206	2018.06.30	Italy	Dog
>MW829205	2018.06.30	Italy	Dog
>MW829204	2017.06.30	Italy	Dog
>MW829203	2017.06.30	Italy	Dog
>MW829202	2017.06.30	Italy	Dog
>MW829201	2017.06.30	Italy	Dog
>MT740201	2017.06.30	Viet Nam	Dog
>MT740200	2017.06.30	Viet Nam	Dog
>MT740199	2017.06.30	Viet Nam	Dog
>MT740198	2017.06.30	Viet Nam	Dog
>MT740197	2017.06.30	Viet Nam	Dog
>MT740196	2017.06.30	Viet Nam	Dog
>MT740195	2017.06.30	Viet Nam	Dog
>MT740194	2017.06.30	Viet Nam	Dog
>MN863537	2019.10.15	China	Dog
>MN863536	2019.10.15	China	Dog
>MN863535	2019.10.15	China	Dog
>MK424788	2013.06.30	Brazil	Dog
>MN128702	2018.08.15	China	Dog
>MK731982	2016.04.15	China	Dog
>KY388503	2015.06.30	China	Dog
>KY388502	2015.06.30	China	Dog
>KY388501	2015.06.30	China	Dog
>KY388500	2015.06.30	China	Dog
>KY388499	2015.06.30	China	Dog
>KY388498	2015.06.30	China	Dog
>KY388497	2015.06.30	China	Dog
>KY388496	2015.06.30	China	Dog
>KY388495	2015.06.30	China	Dog
>KY388494	2015.06.30	China	Dog
>KY388493	2015.06.30	China	Dog
>KY388492	2015.06.30	China	Dog
>KY388491	2015.06.30	China	Dog
>KY388490	2015.06.30	China	Dog
>KY388489	2014.06.30	China	Dog
>KY388488	2014.06.30	China	Dog
>KY388487	2014.06.30	China	Dog
>KY388486	2014.06.30	China	Dog
>KY388485	2014.06.30	China	Dog
>KY388484	2014.06.30	China	Dog
>KY388483	2014.06.30	China	Dog
>KY388482	2015.06.30	China	Dog
>KY388481	2014.06.30	China	Dog
>KY388480	2014.06.30	China	Dog
>MG279141	2017.06.30	China	Dog
>MG279140	2017.06.30	China	Dog
>MG279139	2017.06.30	China	Dog
>MG279138	2017.06.30	China	Dog
>MG279137	2017.06.30	China	Dog
>MG279136	2017.06.30	China	Dog
>MG279135	2017.06.30	China	Dog
>MG279134	2017.06.30	China	Dog
>MG279133	2017.06.30	China	Dog
>MG279132	2017.06.30	China	Dog
>MG279131	2017.06.30	China	Dog
>MG279130	2017.06.30	China	Dog
>MG279129	2017.06.30	China	Dog
>MG279128	2017.06.30	China	Dog
>MG279127	2017.06.30	China	Dog
>MG279126	2017.06.30	China	Dog
>MG279125	2017.06.30	China	Dog
>MG279124	2017.06.30	China	Dog
>MG279123	2017.06.30	China	Dog
>MG279122	2017.06.30	China	Dog
>MG279121	2017.06.30	China	Dog
>MG279120	2017.06.30	China	Dog
>MG279119	2017.06.30	China	Dog
>MG279118	2017.06.30	China	Dog
>NC020904	2011.11.15	USA	Dog
>MF457592	2015.08.21	USA	Dog
>KT734828	2014.11.15	Italy	Dog
>KT734827	2013.07.15	Italy	Dog
>KT734826.	2013.07.15	Italy	Dog
>KT734825	2013.03.15	Italy	Dog
>KT734824	2013.02.15	Italy	Dog
>KT734823	2013.07.15	Italy	Dog
>KT734822.	2013.04.15	Italy	Dog
>KT734821	2013.03.15	Italy	Dog
>KT734820	2013.02.15	Italy	Dog
>KT734819	2013.11.15	Italy	Dog
>KT734818	2014.10.15	Italy	Dog
>KT734817	2014.10.15	Italy	Dog
>KT734816	2013.09.15	Italy	Dog
>KT734815	2013.07.15	Italy	Dog
>KT734814	2013.02.15	Italy	Dog
>KT734813	2013.05.15	Italy	Dog
>KT734812	2014.11.15	Italy	Dog
>KT946839	2014.06.30	China	Dog
>KT283604	2014.06.15	Germany	Dog
>KJ530972	2013.06.30	Italy	Dog
>KC241984	2011.11.15	USA	Dog
>KC241983	2011.11.15	USA	Dog
>KC241982	2011.11.15	USA	Dog
>KP941114	2014.06.30	Croatia	Fox
>KP260927	2013.05.17	United Kingdom	Fox
>KP260926	2013.06.03	United Kingdom	Fox
>KP260925	2013.06.10	United Kingdom	Fox

## Sheet: Silurus glanis
Strains	Collection Date	Country	Host
>NC025246	2011.09.26	Hungary	Silurus glanis
>JQ011378	2011.09.26	Hungary	Silurus glanis
>JQ011377	2011.09.26	Hungary	Silurus glanis

## Sheet: Duck
Strains	Collection Date	Country	Host
>MZ425925	2021.04.20	China	Duck
>OK094646	2020.09.12	China	Duck
>OK094645	2020.08.25	China	Duck
>OK094644	2020.08.25	China	Duck
>OK094643	2020.10.15	China	Duck
>OK094642	2020.10.15	China	Duck
>MT646346	2019.09.16	China	Duck
>MK814589	2019.04.15	China	Duck
>MK814588	2019.04.12	China	Duck
>MK814587	2019.04.11	China	Duck
>MK814586	2019.06.30	China	Duck
>MK814585	2018.06.30	China	Duck
>MK814584	2018.06.30	China	Duck
>MK814583	2019.06.30	China	Duck
>MK814582	2019.06.30	China	Duck
>MK814581	2019.06.30	China	Duck
>MK814580	2019.06.30	China	Duck
>MK814579	2018.06.30	China	Duck
>MK814578	2018.06.30	China	Duck
>MK814577	2019.06.30	China	Duck
>MK814576	2019.06.30	China	Duck
>MK814575	2019.06.30	China	Duck
>MK814574	2018.06.30	China	Duck
>MK814573	2018.06.30	China	Duck
>MK814572	2018.06.30	China	Duck
>MK814571	2018.06.30	China	Duck
>NC007220	2005.06.21	USA	Duck
>MF627690	2016.02.15	China	Duck
>MF627689	2016.05.20	China	Duck
>MF627688	2016.03.15	China	Duck
>MF627687	2016.03.15	China	Duck
>KP943594	2013.04.19	Poland	Duck
>KC851823	2012.09.01	South Korea	Duck
>KC851822	2012.09.01	South Korea	Duck
>KC851821	2012.09.01	South Korea	Duck
>KC851820	2012.09.01	South Korea	Duck
>KC851819	2012.09.01	South Korea	Duck
>KC851818	2012.09.01	South Korea	Duck
>KC851817	2012.09.01	South Korea	Duck
>KC851816	2012.09.01	South Korea	Duck
>KC851815	2012.09.01	South Korea	Duck
>KC851814	2012.09.01	South Korea	Duck
>KC851813	2012.09.01	South Korea	Duck
>KC851812	2012.09.01	South Korea	Duck
>KC851811	2012.09.01	South Korea	Duck
>KC851810	2012.09.01	South Korea	Duck
>KC851809	2012.09.01	South Korea	Duck
>KC851808	2012.09.01	South Korea	Duck
>KC851807	2012.09.01	South Korea	Duck
>KC851806	2012.09.01	South Korea	Duck
>KC851805	2012.09.01	South Korea	Duck
>KC851804.	2012.09.01	South Korea	Duck
>KF941315	2013.06.30	China	Duck
>KF941314	2013.06.30	China	Duck
>KF941313	2013.06.30	China	Duck
>KF941312	2013.06.30	China	Duck
>KF941311	2013.06.30	China	Duck
>KF941310	2013.06.30	China	Duck
>KF941309	2013.06.30	China	Duck
>KF726087	2011.01.01	China	Duck
>JX241046	2011.04.15	China	Duck
>JQ740363	2011.08.15	South Korea	Duck
>JQ740362	2011.08.15	South Korea	Duck
>JQ740361	2011.08.15	South Korea	Duck
>JQ740360	2011.08.15	South Korea	Duck
>GQ423747	2008.12.15	China	Duck
>GQ423740	2008.11.06	China	Duck
>HM162353	2010.03.18	China	Duck
>HM162352	2010.03.18	China	Duck
>HM162351	2010.03.18	China	Duck
>HM162350	2010.03.18	China	Duck
>HM162349	2010.03.18	China	Duck
>HM162348	2010.03.18	China	Duck
>HM162347	2010.03.18	China	Duck
>HM162346	2010.03.18	China	Duck
>HM162345	2010.03.18	China	Duck
>GU131343	2008.10.20	China	Duck
>GU131342	2010.03.18	China	Duck
>GU131341	2008.10.20	China	Duck
>GU131340	2008.10.20	China	Duck
>DQ100076	2005.06.21	USA	Duck
>GU014543	2009.03.20	China	Duck
>EU022375	2007.04.03	China	Duck
>EU022374	2007.04.07	China	Duck
>OM176557	2021.06.30	Viet Nam	Duck
>OM176556	2021.06.30	Viet Nam	Duck
>OM176555	2021.06.30	Viet Nam	Duck
>OM176554	2021.06.30	Viet Nam	Duck
>OM176553	2021.06.30	Viet Nam	Duck
>OM176552	2021.06.30	Viet Nam	Duck
>ON227557	2021.08.15	China	Duck
>ON227556	2021.08.15	China	Duck
>ON227555	2021.08.15	China	Duck
>ON227554	2021.08.15	China	Duck
>ON227553	2021.08.15	China	Duck
>ON227552	2021.08.15	China	Duck
>ON227551	2021.08.15	China	Duck
>ON227550	2021.08.15	China	Duck
>ON227549	2021.08.15	China	Duck
>ON227548	2021.08.15	China	Duck
>ON227547	2021.08.15	China	Duck
>ON227546	2021.08.15	China	Duck
>ON227545	2021.08.15	China	Duck
>ON227544	2021.08.15	China	Duck
>ON227543	2021.08.15	China	Duck
>ON227542	2021.08.15	China	Duck
>ON227541	2021.08.15	China	Duck
>ON227540	2021.08.15	China	Duck
>ON227539	2021.08.15	China	Duck
>ON227538	2021.08.15	China	Duck
>ON227537	2021.08.15	China	Duck
>ON227536	2021.08.15	China	Duck
>MW255980	2019.11.15	China	Duck
>MW255979	2019.11.15	China	Duck
>MT799793	2018.04.15	China	Duck
>MT646350	2019.12.07	China	Duck
>MT646348	2019.12.17	China	Duck
>MT646347	2019.12.17	China	Duck
>MT646349	2019.12.17	China	Duck
>MN928811	2019.12.17	China	Duck
>MN928810	2019.12.17	China	Duck
>MN928809	2019.12.17	China	Duck
>MN928808	2019.12.17	China	Duck
>MN928807	2019.12.17	China	Duck
>MN928806	2019.12.17	China	Duck
>MN928805	2019.09.26	China	Duck
>MN928804	2019.09.26	China	Duck
>MN928803	2019.09.26	China	Duck
>MN928802	2019.09.26	China	Duck
>MN928801	2019.09.02	China	Duck
>MN928800	2019.09.02	China	Duck
>MN928799	2019.09.02	China	Duck
>MN928798	2019.09.02	China	Duck
>MN928797	2018.12.01	China	Duck
>MN928796	2019.11.26	China	Duck
>MN928795	2019.11.26	China	Duck
>MN928794	2019.11.26	China	Duck
>MN928793	2018.07.02	China	Duck
>MN928792.	2018.07.02	China	Duck
>MT318126	2014.03.13	Brazil	Duck
>MN068360	2017.03.15	China	Duck
>MN068359	2017.03.15	China	Duck
>MN068358	2017.03.15	China	Duck
>MN068357	2017.03.15	China	Duck
>MN068356	2017.03.15	China	Duck
>MN068355	2017.03.15	China	Duck
>MN068354	2017.03.15	China	Duck
>MN808566	2019.01.10	China	Duck
>MN078103	2018.03.06	China	Duck
>MN078102	2018.01.10	China	Duck
>MN078101	2017.11.17	China	Duck
>MN052853	2018.01.22	China	Duck
>MH444647	2018.06.04	China	Duck
>KY328304	2015.12.18	China	Duck
>KP229377	2012.12.14	China	Duck
>KP229376	2013.10.31	China	Duck
>KP229375	2013.08.21	China	Duck
>KP229369	2013.06.06	China	Duck
>KP229368	2013.05.30	China	Duck
>KP229367	2013.05.24	China	Duck
>KP229366	2013.05.08	China	Duck
>KP229365	2013.04.22	China	Duck
>KP229364	2013.04.16	China	Duck
>KP229362	2013.04.13	China	Duck
>KC460535	2012.06.30	China	Duck
>KC460534	2012.06.30	China	Duck
>KC460533	2012.06.30	China	Duck
>KC460532	2012.06.30	China	Duck
>KC460531	2012.06.30	China	Duck
>KC460530	2012.06.30	China	Duck
>KC460529	2011.06.30	China	Duck
>KC460528	2011.06.30	China	Duck
>KC460527	2012.06.30	China	Duck
>KC460526	2012.06.30	China	Duck
>KC460525	2012.06.30	China	Duck
>KC460524	2012.06.30	China	Duck
>JX241045	2011.05.15	China	Duck
>EU499311	2007.06.30	China	Duck
>EU499310	2007.06.30	China	Duck
>EU499309	2007.06.30	China	Duck
>EU344807	2007.06.30	China	Duck
>EU344806	2007.06.30	China	Duck
>EU344805	2007.06.30	China	Duck
>EU344804	2007.06.30	China	Duck
>EU344803	2007.06.30	China	Duck
>EU344802	2007.06.30	China	Duck
>GU168779	2008.11.06	China	Duck
>GQ334371	2008.12.22	China	Duck
>NC005053	1996.06.30	Germany	Duck
>KR491947	2013.04.15	China	Duck
>KR491946	2013.04.15	China	Duck
>KR491945	2013.04.15	China	Duck
>JX499186	2012.05.15	China	Duck
>GQ423746	2009.03.04	China	Duck
>GQ423745	2009.03.04	China	Duck
>GQ423744	2009.03.04	China	Duck
>GQ423743	2009.03.04	China	Duck
>GQ423742	2009.03.04	China	Duck
>GQ423741	2009.03.04	China	Duck
>HQ180266	2009.08.15	China	Duck

## Sheet: Goose
Strains	Collection Date	Country	Host
>MF581302	2015.10.22	China	Goose
>MF581301	2015.08.31	China	Goose
>MF581300	2014.12.27	China	Goose
>MF581299	2015.06.13	China	Goose
>KT387277	2015.06.20	China	Goose
>KT207809	2014.06.24	China	Goose
>AF536941	2001.06.20	China	Goose
>AF536940	2001.06.20	China	Goose
>AF536939	2001.06.20	China	Goose
>AF536938	2001.06.20	China	Goose
>AF536937	2001.06.20	China	Goose
>AF536936	2001.06.20	China	Goose
>AF536935	2001.06.20	China	Goose
>AF536934	2001.06.20	China	Goose
>AF536933	2001.06.20	China	Goose
>AF536932	2001.06.20	China	Goose
>AF536931	2001.06.20	China	Goose
>GU320569	2009.10.15	China	Goose
>DQ192280	2005.09.04	China	Goose
>DQ192279.	2005.09.04	China	Goose
>AY633653	2005.09.04	China	Goose
>DQ192287	2005.09.04	China	Goose
>DQ192286	2005.09.04	China	Goose
>DQ192285	2005.09.04	China	Goose
>DQ192284	2005.09.04	China	Goose
>DQ192283	2005.09.04	China	Goose
>DQ192282	2005.09.04	China	Goose
>DQ192281	2005.09.04	China	Goose
>MW879363	2020.06.15	China	Goose
>MW560282	2020.06.15	China	Goose
>OL456430	2020.11.15	China	Goose
>OL456429	2020.11.15	China	Goose
>OL456428	2020.11.15	China	Goose
>OL456427	2020.11.15	China	Goose
>OL456426	2020.11.15	China	Goose
>OL456425	2020.11.15	China	Goose
>OL456424	2020.11.15	China	Goose
>OL456423	2020.11.15	China	Goose
>OL456422	2020.11.15	China	Goose
>OL456421	2020.11.15	China	Goose
>OL456420	2020.11.15	China	Goose
>OL456419	2020.11.15	China	Goose
>OL456418	2020.11.15	China	Goose
>OL456417	2020.11.15	China	Goose
>OL456416	2020.11.15	China	Goose
>OL456415	2020.11.15	China	Goose
>OL456414	2020.11.15	China	Goose
>OL456413	2020.11.15	China	Goose
>OL456412	2020.11.15	China	Goose
>OL456411	2020.11.15	China	Goose
>OL456410	2021.08.15	China	Goose
>OL456409	2021.08.15	China	Goose
>OL456408	2021.08.15	China	Goose
>OL456407	2021.08.15	China	Goose
>OL456406	2021.08.15	China	Goose
>OL456405	2021.08.15	China	Goose
>OL456404	2021.08.15	China	Goose
>OL456403	2021.08.15	China	Goose
>OL456402	2021.08.15	China	Goose
>OL456401	2021.08.15	China	Goose
>OL456400	2021.05.15	China	Goose
>OL456399	2021.05.15	China	Goose
>OL456398	2021.05.15	China	Goose
>OL456397	2021.05.15	China	Goose
>OL456396	2021.05.15	China	Goose
>OL456395	2021.05.15	China	Goose
>OL456394	2021.05.15	China	Goose
>OK070811	2020.06.30	Poland	Goose
>OK070810	2020.06.30	Poland	Goose
>OK070809	2020.06.30	Poland	Goose
>OK070808	2020.06.30	Poland	Goose
>OK070807	2019.06.30	Poland	Goose
>OK070806	2019.06.30	Poland	Goose
>OK070805	2020.06.30	Poland	Goose
>OK070804	2019.06.30	Poland	Goose
>OK070803	2020.06.30	Poland	Goose
>OK070802	2020.06.30	Poland	Goose
>OK070801	2019.06.30	Poland	Goose
>OK070800	2019.06.30	Poland	Goose
>MT831941	2020.05.15	China	Goose
>MT831940	2020.05.15	China	Goose
>MT831939	2020.05.15	China	Goose
>MT831938	2020.05.15	China	Goose
>MT831937	2020.05.15	China	Goose
>MT831936	2020.05.15	China	Goose
>MT831935	2020.05.15	China	Goose
>MT831934	2020.05.15	China	Goose
>MT831933	2020.05.15	China	Goose
>MT831932	2020.05.15	China	Goose
>MT831931	2020.05.15	China	Goose
>MT831930	2020.05.15	China	Goose
>MT831929	2020.05.15	China	Goose
>MT831928	2020.05.15	China	Goose
>MT831927	2020.05.15	China	Goose
>MT831926	2020.05.15	China	Goose
>MT831925	2020.05.15	China	Goose
>MT831924	2020.05.15	China	Goose
>MT831923	2020.05.15	China	Goose
>MT831922	2020.05.15	China	Goose
>MT831921	2020.05.15	China	Goose
>MT831920	2020.05.15	China	Goose
>MT831919	2020.05.15	China	Goose
>MT831918	2020.05.15	China	Goose
>MT831917	2020.05.15	China	Goose
>MT831916	2020.05.15	China	Goose
>MT831915	2020.05.15	China	Goose
>MT831914	2020.05.15	China	Goose
>MT831913	2020.05.15	China	Goose
>MT831912	2020.05.15	China	Goose
>MT831911	2020.05.15	China	Goose
>MN171332	2018.06.16	China	Goose
>MG254880	2013.06.30	Hungary	Goose
>MG254879	2013.06.30	Hungary	Goose
>MG254878	2013.06.30	Hungary	Goose
>NC003054	2000.12.13	Germany	Goose
>KT808670	2014.11.22	Poland	Goose
>KT808669	2014.11.21	Poland	Goose
>KT808668	2014.11.21	Poland	Goose
>KT808667	2014.11.20	Poland	Goose
>KT808666	2014.11.20	Poland	Goose
>KT808665	2014.12.03	Poland	Goose
>KT808664	2014.11.21	Poland	Goose
>KT808663	2014.12.05	Poland	Goose
>KT808662	2014.12.05	Poland	Goose
>KT808661	2014.12.05	Poland	Goose
>KT808660	2014.12.05	Poland	Goose
>KT808659	2014.12.05	Poland	Goose
>KT808658	2014.12.05	Poland	Goose
>KT808657	2014.12.05	Poland	Goose
>KT808656	2014.12.05	Poland	Goose
>KT808655	2014.12.05	Poland	Goose
>KT808654	2014.12.05	Poland	Goose
>KT808653	2014.12.05	Poland	Goose
>KT808652	2014.12.05	Poland	Goose
>KT808651	2014.12.05	Poland	Goose
>KT808650	2014.12.05	Poland	Goose
>AF418552	2001.09.07	China	Goose
>KT443970	2003.06.01	China	Goose
>KT443969	2003.06.01	China	Goose
>KP203872	2013.05.08	China	Goose
>KP203871	2013.05.06	China	Goose
>KP203870	2013.05.06	China	Goose
>KP203869	2013.05.06	China	Goose
>KP203868	2013.05.06	China	Goose
>KP203867	2013.05.06	China	Goose
>KP203866	2013.01.11	China	Goose
>KP229374	2014.06.16	China	Goose
>KP229373	2013.12.24	China	Goose
>KP229372	2014.06.20	China	Goose
>KP229371	2013.12.24	China	Goose
>KP229370	2013.11.18	China	Goose
>KP229363	2013.11.11	China	Goose
>AJ304456	2000.12.13	Germany	Goose
>NC006561	2003.09.18	China	Goose
>DQ166838	2005.08.12	China	Goose
>DQ166837	2005.08.12	China	Goose
>DQ166836	2005.08.12	China	Goose
>AY394721	2005.08.12	China	Goose

## Sheet: PCV1
Strains	Collection Date	Country	Host
>AY219836	2003.06.30	China	Pig
>AY184287	2003.06.30	USA	Pig
>AY193712	2002.12.09	China	Pig
>AY660574	2004.06.18	China	Pig
>AY754015	2004.09.15	Australia	Pig
>AY754014	2004.09.15	Australia	Pig
>AY754013	2004.09.15	Australia	Pig
>AY754012	2004.09.15	Australia	Pig
>GU722334	2010.02.05	China	Pig
>GU371908	2009.01.15	China	Pig
>DQ650650	2006.05.25	China	Pig
>FJ475129	2008.08.15	China	Pig
>JX566507	2003.06.15	China	Pig
>KJ408799	2011.06.15	Hungary	Pig
>KJ408798	2011.06.15	Hungary	Pig
>FJ159693	2007.07.19	China	Pig
>FJ159692	2007.07.19	China	Pig
>FJ159691	2007.07.19	China	Pig
>FJ159690	2007.07.19	China	Pig
>FJ159689	2007.07.19	China	Pig
>DQ648032	2006.05.23	Hungary	Pig
>DQ358813	2006.01.11	China	Pig
>MK872393	2018.06.15	Canada	Pig
>MN508363	2006.06.15	Brazil	Pig
>MK820653	2019.04.22	USA	Pig
>NC001792	1998.06.12	USA	Pig
>KY437725	2015.06.15	China	Pig
>KX827790	2015.06.15	China	Pig
>KX827789	2015.06.15	China	Pig
>KX827788	2015.06.15	China	Pig
>KX827787	2015.06.15	China	Pig
>KX827786	2015.06.15	China	Pig
>KX827785	2015.06.15	China	Pig
>KX827784	2015.06.15	China	Pig
>KX827783	2015.06.15	China	Pig
>KX827782	2015.06.15	China	Pig
>KX827781	2015.06.15	China	Pig
>KX827780	2015.06.15	China	Pig
>KX827779	2015.06.15	China	Pig
>KX827778	2015.06.15	China	Pig
>KX816645	2015.06.15	Hungary	Pig
>KJ808815	2013.07.15	China	Pig
>KJ746930	2013.06.30	China	Pig
>KJ746929	2013.06.30	China	Pig
>KF732857	2013.09.15	China	Pig
>KC990120	2009.05.07	China	Pig
>KC924758	2013.02.15	China	Pig
>KC894933	2012.09.15	China	Pig
>KC878437	2012.09.15	China	Pig
>KC733436	2012.09.15	China	Pig
>KC447455	2010.09.01	China	Pig
>GQ449671	2009.06.30	China	Pig
>JN398656	2006.05.03	China	Pig
>HM143844	2009.11.15	USA	Pig
>U49186	1996.02.14	UK	Pig
>DQ472016	2006.02.15	China	Pig
>DQ472015	2006.02.15	China	Pig
>DQ472014	2006.02.15	China	Pig
>DQ472013	2006.02.20	China	Pig
>DQ472012	2006.02.20	China	Pig
>AF071879	1998.06.12	USA	Pig
>AF012107	1997.06.02	France	Pig
>EF493843	2006.04.15	China	Pig
>JX679498	2006.06.30	China	Pig
>NC013774	2008.09.15	Canada	Pig
>FJ790425	2009.01.15	Canada	Pig
>FJ655419	2008.11.15	Canada	Pig
>FJ655418	2008.11.15	Canada	Pig

## Sheet: PCV2
Strains	Collection Date	Country	Host
AB072301	2001.09.27	Japan	Pig
AB072302	2001.09.27	Japan	Pig
AB072303	2001.09.27	Japan	Pig
AB426905	2008.03.06	Japan	Pig
AF027217	1997.09.26	Canada	Pig
AF055391	1998.03.26	USA	Pig
AF055392	1998.03.26	USA	Pig
AF055393	1998.03.26	USA	Pig
AF055394	1998.03.26	USA	Pig
AF085695	1998.08.21	USA	Pig
AF086834	1998.08.26	USA	Pig
AF086835	1998.08.26	USA	Pig
AF086836	1998.08.26	USA	Pig
AF109398	1998.11.27	USA	Pig
AF109399	1998.11.27	USA	Pig
AF112862	1998.12.10	USA	Pig
AF117753	1999.01.05	USA	Pig
AF118095	2000.7.27	USA	Pig
AF118097	2000.7.27	USA	Pig
AF154679	1999.5.27	USA	Pig
AF166528	1999.07.08	USA	Pig
AF201305	1999.11.03	USA	Pig
AF201306	1999.11.03	USA	Pig
AF201307	1999.11.03	USA	Pig
AF201308	1999.11.03	USA	Pig
AF201309	1999.11.03	USA	Pig
AF201310	1999.11.03	USA	Pig
AF201311	1999.11.03	USA	Pig
AF201897	1999.11.04	USA	Pig
AF264038	2000.05.08	USA	Pig
AF264039	2000.05.08	USA	Pig
AF264040	2000.05.08	USA	Pig
AF264041	2000.05.08	USA	Pig
AF264042	2000.05.08	USA	Pig
AF264043	2000.05.08	USA	Pig
AF364094	2001.03.26	USA	Pig
AF381175	2001.05.04	USA	Pig
AF381176	2001.05.04	USA	Pig
AF381177	2001.05.04	USA	Pig
AF408635	2001.08.10	USA	Pig
AF454546	2001.12.02	USA	Pig
AF465211	2002.01.02	USA	Pig
AF520783	2002.06.07	USA	Pig
AF538325	2002.12.15	USA	Pig
AF544024	2002.09.08	USA	Pig
AJ223185	1998.01.02	USA	Pig
AM086384	2005.09.16	China	Pig
AY035820	2001.05.16	China	Pig
AY094619	2002.04.09	China	Pig
AY099495	2002.04.24	China	Pig
AY099496	2002.04.24	China	Pig
AY099497	2002.04.24	China	Pig
AY099498	2002.04.24	China	Pig
AY099499	2002.04.24	China	Pig
AY099500	2002.04.24	China	Pig
AY122275	2002.06.14	China	Pig
AY146991	2002.09.03	China	Pig
AY146992	2002.09.03	China	Pig
AY146993	2002.09.03	China	Pig
AY177626	2002.11.09	China	Pig
AY180396	2002.11.14	China	Pig
AY180397	2002.11.14	China	Pig
AY181945	2002.11.16	China	Pig
AY181946	2002.11.16	China	Pig
AY181947	2002.11.16	China	Pig
AY181948	2002.11.16	China	Pig
AY188355	2002.11.26	China	Pig
AY217743	2003.01.13	China	Pig
AY288133	2003.04.29	China	Pig
AY288134	2003.04.29	China	Pig
AY288135	2003.04.29	China	Pig
AY291316	2003.05.06	China	Pig
AY291317	2003.05.06	China	Pig
AY291318	2003.05.06	China	Pig
AY294310	2003.05.09	China	Pig
AY321982	2003.06.11	China	Pig
AY321983	2003.06.11	China	Pig
AY321984	2003.06.11	China	Pig
AY321985	2003.06.11	China	Pig
AY321986	2003.06.11	China	Pig
AY321987	2003.06.11	China	Pig
AY321988	2003.06.11	China	Pig
AY321989	2003.06.11	China	Pig
AY321990	2003.06.11	China	Pig
AY321991	2003.06.11	China	Pig
AY321992	2003.06.11	China	Pig
AY321993	2003.06.11	China	Pig
AY321994	2003.06.11	China	Pig
AY321995	2003.06.11	China	Pig
AY321996	2003.06.11	China	Pig
AY321997	2003.06.11	China	Pig
AY321998	2003.06.11	China	Pig
AY321999	2003.06.11	China	Pig
AY322000	2003.06.11	China	Pig
AY322001	2003.06.11	China	Pig
AY322002	2003.06.11	China	Pig
AY322003	2003.06.11	China	Pig
AY322004	2003.06.11	China	Pig
AY325495	2003.06.18	China	Pig
AY391729	2003.09.16	China	Pig
AY424401	2003.09.30	China	Pig
AY424402	2003.09.30	China	Pig
AY424403	2003.09.30	China	Pig
AY424404	2003.09.30	China	Pig
AY424405	2003.09.30	China	Pig
AY484407	2003.11.19	China	Pig
AY484408	2003.11.19	China	Pig
AY484409	2003.11.19	China	Pig
AY484410	2003.11.19	China	Pig
AY484411	2003.11.19	China	Pig
AY484412	2003.11.19	China	Pig
AY484413	2003.11.19	China	Pig
AY484414	2003.11.19	China	Pig
AY484415	2003.11.19	China	Pig
AY484416	2003.11.19	China	Pig
AY510375	2003.12.22	China	Pig
AY536755	2004.02.01	China	Pig
AY536756	2004.02.01	China	Pig
AY556473	2004.02.24	China	Pig
AY556474	2004.02.24	China	Pig
AY556475	2004.02.24	China	Pig
AY556476	2004.02.24	China	Pig
AY556477	2004.02.24	China	Pig
AY578327	2004.03.22	China	Pig
AY579893	2004.03.23	China	Pig
AY596822	2004.04.10	China	Pig
AY596823	2004.04.11	China	Pig
AY604430	2004.04.22	China	Pig
AY613854	2004.04.30	China	Pig
AY641542	2004.05.30	China	Pig
AY651850	2004.06.12	China	Pig
AY678532	2004.07.07	China	Pig
AY682990	2004.07.10	China	Pig
AY682991	2004.07.10	China	Pig
AY682992	2004.07.10	China	Pig
AY682993	2004.07.10	China	Pig
AY682994	2004.07.10	China	Pig
AY682995	2004.07.11	China	Pig
AY682996	2004.07.11	China	Pig
AY682997	2004.07.11	China	Pig
AY686762	2004.07.15	China	Pig
AY686763	2004.07.15	China	Pig
AY686764	2004.07.15	China	Pig
AY686765	2004.07.16	China	Pig
AY691169	2004.07.20	China	Pig
AY691679	2004.07.20	China	Pig
AY699793	2004.07.27	China	Pig
AY713470	2004.08.10	China	Pig
AY732494	2004.08.25	China	Pig
AY754016	2004.09.15	China	Pig
AY754017	2004.09.16	China	Pig
AY754018	2004.09.16	China	Pig
AY754019	2004.09.17	China	Pig
AY754020	2004.09.17	China	Pig
AY754021	2004.09.19	China	Pig
AY754022	2004.09.19	China	Pig
AY847748	2004.12.06	China	Pig
AY849938	2004.12.08	China	Pig
AY874163	2005.01.03	China	Pig
AY874164	2005.01.03	China	Pig
AY874165	2005.01.03	China	Pig
AY874166	2005.01.03	China	Pig
AY874167	2005.01.03	China	Pig
AY874168	2005.01.03	China	Pig
AY874169	2005.01.03	China	Pig
AY916791	2005.02.01	China	Pig
AY943819	2005.02.23	China	Pig
AY969004	2005.03.19	China	Pig
DQ017036	2005.04.25	China	Pig
DQ104419	2005.06.25	China	Pig
DQ104420	2005.06.25	China	Pig
DQ104421	2005.06.25	China	Pig
DQ104422	2005.06.25	China	Pig
DQ104423	2005.06.25	China	Pig
DQ141322	2005.07.23	China	Pig
DQ151643	2005.08.01	China	Pig
DQ180392	2005.08.25	China	Pig
DQ180393	2005.08.25	China	Pig
DQ195679	2005.09.07	China	Pig
DQ201639	2005.08.29	China	Pig
DQ201640	2005.08.29	China	Pig
DQ201641	2005.09.06	China	Pig
DQ201642	2005.09.06	China	Pig
DQ206444	2005.09.15	China	Pig
DQ218419	2005.09.22	China	Pig
DQ218420	2005.09.22	China	Pig
DQ218421	2005.09.22	China	Pig
DQ220727	2005.09.23	China	Pig
DQ220728	2005.09.23	China	Pig
DQ220729	2005.09.23	China	Pig
DQ220730	2005.09.23	China	Pig
DQ220731	2005.09.23	China	Pig
DQ220732	2005.09.23	China	Pig
DQ220733	2005.09.23	China	Pig
DQ220734	2005.09.23	China	Pig
DQ220735	2005.09.23	China	Pig
DQ220736	2005.09.23	China	Pig
DQ220737	2005.09.23	China	Pig
DQ220738	2005.09.23	China	Pig
DQ220739	2005.09.23	China	Pig
DQ233257	2005.10.07	China	Pig
DQ322701	2005.11.28	China	Pig
DQ346683	2005.12.31	China	Pig
DQ355153	2006.01.06	China	Pig
DQ363860	2006.01.14	China	Pig
DQ364650	2006.01.16	China	Pig
DQ478947	2006.04.05	China	Pig
DQ629113	2006.05.11	USA	Pig
DQ629114	2006.05.11	USA	Pig
DQ629115	2006.05.11	USA	Pig
DQ629116	2006.05.11	USA	Pig
DQ629117	2006.05.11	USA	Pig
DQ629118	2006.05.11	USA	Pig
DQ629119	2006.05.11	USA	Pig
DQ648031	2006.05.22	Hungary	Pig
DQ870484	2006.07.27	USA	Pig
DQ910865	2006.08.18	China	Pig
DQ910866	2006.08.18	China	Pig
DQ915583	2006.08.23	Hungary	Pig
DQ915584	2006.08.23	Hungary	Pig
DQ915585	2006.08.23	Hungary	Pig
DQ915586	2006.08.23	Hungary	Pig
DQ915587	2006.08.23	Hungary	Pig
DQ915588	2006.08.23	United Kingdom	Pig
DQ923523	2006.08.28	Brazil	Pig
DQ923524	2006.08.28	Brazil	Pig
DQ997815	2006.09.16	China	Pig
DQ997816	2006.09.16	China	Pig
DQ997817	2006.09.16	China	Pig
EF210106	2007.01.08	China	Pig
EF394774	2007.01.24	Canada	Pig
EF394775	2007.01.24	Canada	Pig
EF394776	2007.01.25	Canada	Pig
EF394777	2007.01.25	Canada	Pig
EF394778	2007.01.25	Canada	Pig
EF394779	2007.01.25	Canada	Pig
EF421967	2007.02.04	China	Pig
EF421968	2007.02.04	China	Pig
EF421969	2007.02.04	China	Pig
EF421970	2007.02.04	China	Pig
EF421971	2007.02.04	China	Pig
EF421972	2007.02.04	China	Pig
EF421973	2007.02.04	China	Pig
EF452350	2007.02.23	USA	Pig
EF452351	2007.02.23	USA	Pig
EF452352	2007.02.23	USA	Pig
EF452353	2007.02.23	USA	Pig
EF458306	2007.02.27	Argentina	Pig
EF493837	2007.03.14	China	Pig
EF493838	2007.03.14	China	Pig
EF493839	2007.03.14	China	Pig
EF493840	2007.03.14	China	Pig
EF493841	2007.03.14	China	Pig
EF493842	2007.03.14	China	Pig
EF515839	2007.03.22	China	Pig
EF524515	2007.03.26	China	Pig
EF524516	2007.03.26	China	Pig
EF524517	2007.03.26	China	Pig
EF524518	2007.03.26	China	Pig
EF524519	2007.03.26	China	Pig
EF524520	2007.03.26	China	Pig
EF524521	2007.03.26	China	Pig
EF524522	2007.03.26	China	Pig
EF524523	2007.03.26	China	Pig
EF524524	2007.03.26	China	Pig
EF524525	2007.03.26	China	Pig
EF524526	2007.03.26	China	Pig
EF524527	2007.03.26	China	Pig
EF524528	2007.03.26	China	Pig
EF524529	2007.03.26	China	Pig
EF524530	2007.03.26	China	Pig
EF524531	2007.03.26	China	Pig
EF524532	2007.03.26	China	Pig
EF524533	2007.03.26	China	Pig
EF524534	2007.03.26	China	Pig
EF524535	2007.03.26	China	Pig
EF524536	2007.03.26	China	Pig
EF524537	2007.03.26	China	Pig
EF524538	2007.03.26	China	Pig
EF524539	2007.03.26	China	Pig
EF524540	2007.03.26	China	Pig
EF524541	2007.03.26	China	Pig
EF524542	2007.03.26	China	Pig
EF565342	2007.04.19	Denmark	Pig
EF565343	2007.04.19	Denmark	Pig
EF565344	2007.04.19	Denmark	Pig
EF565345	2007.04.19	Denmark	Pig
EF565346	2007.04.19	Denmark	Pig
EF565347	2007.04.19	Denmark	Pig
EF565348	2007.04.19	Denmark	Pig
EF565349	2007.04.19	Denmark	Pig
EF565350	2007.04.19	Denmark	Pig
EF565351	2007.04.19	Denmark	Pig
EF565352	2007.04.19	Denmark	Pig
EF565353	2007.04.19	Denmark	Pig
EF565354	2007.04.19	Denmark	Pig
EF565355	2007.04.19	Denmark	Pig
EF565356	2007.04.19	Denmark	Pig
EF565357	2007.04.19	Denmark	Pig
EF565358	2007.04.19	Denmark	Pig
EF565359	2007.04.19	Denmark	Pig
EF565360	2007.04.19	Denmark	Pig
EF565361	2007.04.19	Denmark	Pig
EF565362	2007.04.19	Denmark	Pig
EF565363	2007.04.19	Denmark	Pig
EF565364	2007.04.19	Denmark	Pig
EF565365	2007.04.19	Denmark	Pig
EF565366	2007.04.19	Denmark	Pig
EF565367	2007.04.19	Denmark	Pig
EF565368	2007.04.19	Denmark	Pig
EF592575	2007.05.06	China	Pig
EF592576	2007.05.06	China	Pig
EF619037	2007.05.18	China	Pig
EF675229	2007.06.04	China	Pig
EF675230	2007.06.04	China	Pig
EF675231	2007.06.04	China	Pig
EF675232	2007.06.04	China	Pig
EF675233	2007.06.04	China	Pig
EF675234	2007.06.04	China	Pig
EF675235	2007.06.04	China	Pig
EF675236	2007.06.04	China	Pig
EF675237	2007.06.04	China	Pig
EF675238	2007.06.04	China	Pig
EF675239	2007.06.04	China	Pig
EF675240	2007.06.04	China	Pig
EF675241	2007.06.04	China	Pig
EF675242	2007.06.04	China	Pig
EF675243	2007.06.04	China	Pig
EF675244	2007.06.04	China	Pig
EF989713	2007.06.22	China	Pig
EU057184	2007.07.26	Brazil	Pig
EU057185	2007.07.26	Brazil	Pig
EU057186	2007.07.26	Brazil	Pig
EU057187	2007.07.26	Brazil	Pig
EU057188	2007.07.26	Brazil	Pig
EU057189	2007.07.26	Brazil	Pig
EU095020	2007.08.13	Brazil	Pig
EU136711	2007.09.04	Denmark	Pig
EU136712	2007.09.04	Denmark	Pig
EU136713	2007.09.05	Denmark	Pig
EU136714	2007.09.05	Denmark	Pig
EU136715	2007.09.05	Denmark	Pig
EU136716	2007.09.05	Denmark	Pig
EU136717	2007.09.05	Denmark	Pig
EU136718	2007.09.05	Denmark	Pig
EU136719	2007.09.05	Denmark	Pig
EU136720	2007.09.05	Denmark	Pig
EU148503	2007.09.11	Denmark	Pig
EU148504	2007.09.11	Denmark	Pig
EU148505	2007.09.11	Denmark	Pig
EU148506	2007.09.11	Denmark	Pig
EU148507	2007.09.11	Denmark	Pig
EU257511	2007.10.31	China	Pig
EU257512	2007.10.31	China	Pig
EU257513	2007.10.31	China	Pig
EU257514	2007.10.31	China	Pig
EU257515	2007.10.31	China	Pig
EU257516	2007.10.31	China	Pig
EU274309	2007.11.11	China	Pig
EU274310	2007.11.11	China	Pig
EU274311	2007.11.11	China	Pig
EU274312	2007.11.11	China	Pig
EU283329	2007.11.04	China	Pig
EU302139	2007.11.25	Indonesia	Pig
EU302140	2007.11.25	Indonesia	Pig
EU302141	2007.11.25	Indonesia	Pig
EU340257	2007.12.12	Canada	Pig
EU340258	2007.12.13	Canada	Pig
EU346945	2007.12.16	China	Pig
EU366323	2007.12.05	China	Pig
EU366324	2007.12.05	China	Pig
EU366325	2007.12.05	China	Pig
EU366326	2007.12.05	China	Pig
EU386606	2008.01.10	Sweden	Pig
EU391637	2008.01.11	Malaysia	Pig
EU408780	2008.01.16	Sweden	Pig
EU418626	2008.01.20	China	Pig
EU418627	2008.01.20	China	Pig
EU420015	2008.01.22	China	Pig
EU450584	2008.02.04	South Korea	Pig
EU450585	2008.02.04	South Korea	Pig
EU450586	2008.02.04	South Korea	Pig
EU450587	2008.02.04	South Korea	Pig
EU450588	2008.02.04	South Korea	Pig
EU450589	2008.02.08	South Korea	Pig
EU450590	2008.02.08	South Korea	Pig
EU450591	2008.02.08	South Korea	Pig
EU450592	2008.02.08	South Korea	Pig
EU503031	2008.02.09	China	Pig
EU503032	2008.02.09	China	Pig
EU503033	2008.02.09	China	Pig
EU503034	2008.02.09	China	Pig
EU503035	2008.02.09	China	Pig
EU503036	2008.02.09	China	Pig
EU503037	2008.02.09	China	Pig
EU503038	2008.02.09	China	Pig
EU503039	2008.02.09	China	Pig
EU503040	2008.02.09	China	Pig
EU521707	2008.02.24	China	Pig
EU521708	2008.02.25	China	Pig
EU521709	2008.02.25	China	Pig
EU545542	2008.03.05	Slovakia	Pig
EU545543	2008.03.05	Slovakia	Pig
EU545544	2008.03.05	Slovakia	Pig
EU545545	2008.03.05	Slovakia	Pig
EU545546	2008.03.05	Slovakia	Pig
EU545547	2008.03.05	Slovakia	Pig
EU545548	2008.03.05	Slovakia	Pig
EU545549	2008.03.05	Slovakia	Pig
EU545550	2008.03.05	Slovakia	Pig
EU545551	2008.03.05	Slovakia	Pig
EU555439	2008.07.09	China	Pig
EU589463	2008.03.21	USA	Pig
EU594437	2008.03.25	USA	Pig
EU594438	2008.03.25	USA	Pig
EU594439	2008.03.25	USA	Pig
EU594440	2008.03.25	USA	Pig
EU647557	2008.04.13	China	Pig
EU656143	2008.04.17	China	Pig
EU684164	2008.04.30	Australia	Pig
EU727546	2008.05.19	China	Pig
EU747085	2008.05.23	Canada	Pig
EU780073	2008.05.28	China	Pig
EU780074	2008.05.28	China	Pig
EU886637	2008.07.15	Australia	Pig
EU886638	2008.07.15	Australia	Pig
EU909686	2008.07.18	Belgium	Pig
EU909687	2008.07.18	Belgium	Pig
EU909688	2008.07.18	Belgium	Pig
EU921254	2008.07.30	China	Pig
EU921255	2008.07.30	China	Pig
EU921256	2008.07.30	China	Pig
EU921257	2008.07.30	China	Pig
FJ041151	2008.08.17	China	Pig
FJ158602	2008.08.25	China	Pig
FJ158603	2008.08.25	China	Pig
FJ158604	2008.08.25	China	Pig
FJ158605	2008.08.25	China	Pig
FJ158606	2008.08.25	China	Pig
FJ158607	2008.08.25	China	Pig
FJ218000	2008.09.12	USA	Pig
FJ218001	2008.09.12	USA	Pig
FJ218002	2008.09.12	USA	Pig
FJ233905	2008.09.24	Canada	Pig
FJ233906	2008.09.24	Canada	Pig
FJ233907	2008.09.24	Canada	Pig
FJ233908	2008.09.24	Canada	Pig
FJ233909	2008.09.24	Canada	Pig
FJ233910	2008.09.24	Canada	Pig
FJ388889	2008.09.30	USA	Pig
FJ426398	2008.10.29	China	Pig
FJ440338	2008.11.05	China	Pig
FJ447482	2008.11.08	China	Pig
FJ483938	2008.11.24	China	Pig
FJ501957	2008.12.01	China	Pig
FJ594471	2008.12.24	China	Pig
FJ598044	2008.12.23	China	Pig
FJ598045	2008.12.25	China	Pig
FJ608538	2008.12.27	China	Pig
FJ608539	2008.12.27	China	Pig
FJ608540	2008.12.27	China	Pig
FJ608541	2008.12.27	China	Pig
FJ608542	2008.12.27	China	Pig
FJ608543	2008.12.27	China	Pig
FJ608544	2008.12.27	China	Pig
FJ608545	2008.12.27	China	Pig
FJ608546	2008.12.27	China	Pig
FJ608547	2008.12.27	China	Pig
FJ608548	2008.12.27	China	Pig
FJ608549	2008.12.27	China	Pig
FJ623185	2009.01.12	China	Pig
FJ644555	2009.01.18	China	Pig
FJ644556	2009.01.18	China	Pig
FJ644557	2009.01.18	China	Pig
FJ644558	2009.01.18	China	Pig
FJ644559	2009.01.18	China	Pig
FJ644560	2009.01.18	China	Pig
FJ644561	2009.01.18	China	Pig
FJ644562	2009.01.18	China	Pig
FJ644563	2009.01.18	China	Pig
FJ644919	2009.01.18	China	Pig
FJ644920	2009.01.18	China	Pig
FJ644921	2009.01.18	China	Pig
FJ644922	2009.01.18	China	Pig
FJ644923	2009.01.19	China	Pig
FJ644924	2009.01.19	China	Pig
FJ644925	2009.01.19	China	Pig
FJ644926	2009.01.19	China	Pig
FJ644927	2009.01.19	China	Pig
FJ644928	2009.01.19	China	Pig
FJ644929	2009.01.19	China	Pig
FJ644930	2009.01.19	China	Pig
FJ644931	2009.01.19	China	Pig
FJ644932	2009.01.19	China	Pig
FJ660967	2009.01.25	China	Pig
FJ660968	2009.01.25	China	Pig
FJ660969	2009.01.25	China	Pig
FJ660970	2009.01.25	China	Pig
FJ660971	2009.01.25	China	Pig
FJ667582	2009.01.16	China	Pig
FJ667583	2009.01.16	China	Pig
FJ667584	2009.01.16	China	Pig
FJ667585	2009.01.16	China	Pig
FJ667586	2009.01.16	China	Pig
FJ667587	2009.01.16	China	Pig
FJ667588	2009.01.16	China	Pig
FJ667589	2009.01.16	China	Pig
FJ667590	2009.01.16	China	Pig
FJ667591	2009.01.16	China	Pig
FJ667592	2009.01.16	China	Pig
FJ667593	2009.01.16	China	Pig
FJ667594	2009.01.16	China	Pig
FJ667595	2009.01.16	China	Pig
FJ667596	2009.01.16	China	Pig
FJ712215	2009.01.14	China	Pig
FJ712216	2009.01.14	China	Pig
FJ716703	2009.02.10	China	Pig
FJ716704	2009.02.10	China	Pig
FJ804417	2009.03.04	Germany	Pig
FJ870967	2009.03.27	China	Pig
FJ870968	2009.03.27	China	Pig
FJ870969	2009.03.27	China	Pig
FJ870970	2009.03.27	China	Pig
FJ870971	2009.03.27	China	Pig
FJ870972	2009.03.27	China	Pig
FJ870973	2009.03.27	China	Pig
FJ870974	2009.03.27	China	Pig
FJ870975	2009.03.27	China	Pig
FJ870976	2009.03.27	China	Pig
FJ905459	2009.04.09	South Korea	Pig
FJ905460	2009.04.09	South Korea	Pig
FJ905461	2009.04.09	South Korea	Pig
FJ905462	2009.04.09	South Korea	Pig
FJ905463	2009.04.09	South Korea	Pig
FJ905464	2009.04.09	South Korea	Pig
FJ905465	2009.04.09	South Korea	Pig
FJ905466	2009.04.09	South Korea	Pig
FJ905467	2009.04.09	South Korea	Pig
FJ905468	2009.04.09	South Korea	Pig
FJ905469	2009.04.09	South Korea	Pig
FJ905470	2009.04.09	South Korea	Pig
FJ905471	2009.04.09	South Korea	Pig
FJ935780	2009.04.15	Denmark	Pig
FJ948167	2009.04.20	China	Pig
FJ948168	2009.04.22	China	Pig
FJ998185	2009.05.04	China	Pig
FN398022	2009.06.03	Cuba	Pig
FN398023	2009.06.03	Cuba	Pig
FN398024	2009.06.03	Cuba	Pig
FN398025	2009.06.03	Cuba	Pig
FN398026	2009.06.03	Cuba	Pig
FN398027	2009.06.03	Cuba	Pig
FN687840	2010.03.14	Cuba	Pig
FN687841	2010.03.14	Cuba	Pig
FN687842	2010.03.14	Cuba	Pig
FN687843	2010.03.14	Cuba	Pig
FN687844	2010.03.14	Cuba	Pig
FN687845	2010.03.14	Cuba	Pig
FN687846	2010.03.14	Cuba	Pig
FN687847	2010.03.14	Cuba	Pig
FN687848	2010.03.14	Cuba	Pig
FN687849	2010.03.14	Cuba	Pig
FN687850	2010.03.14	Cuba	Pig
FN687851	2010.03.14	Cuba	Pig
FN687852	2010.03.14	Cuba	Pig
FN687853	2010.03.14	Cuba	Pig
FN687854	2010.03.14	Cuba	Pig
FN687855	2010.03.14	Cuba	Pig
FN687856	2010.03.14	Cuba	Pig
FN687857	2010.03.15	Cuba	Pig
FR823451	2011.02.01	South Korea	Pig
GQ174519	2009.05.15	China	Pig
GQ227412	2009.05.30	China	Pig
GQ358992	2009.07.06	China	Pig
GQ358993	2009.07.06	China	Pig
GQ358994	2009.07.06	China	Pig
GQ358995	2009.07.06	China	Pig
GQ358996	2009.07.06	China	Pig
GQ358997	2009.07.06	China	Pig
GQ358998	2009.07.06	China	Pig
GQ358999	2009.07.06	China	Pig
GQ359000	2009.07.06	China	Pig
GQ359001	2009.07.06	China	Pig
GQ359002	2009.07.06	China	Pig
GQ359003	2009.07.06	China	Pig
GQ359004	2009.07.06	China	Pig
GQ359005	2009.07.06	China	Pig
GQ359006	2009.07.06	China	Pig
GQ359007	2009.07.06	China	Pig
GQ359008	2009.07.06	China	Pig
GQ359009	2009.07.06	China	Pig
GQ359010	2009.07.06	China	Pig
GQ359011	2009.07.06	China	Pig
GQ404852	2009.07.23	USA	Pig
GQ404853	2009.07.23	USA	Pig
GQ449669	2009.08.02	China	Pig
GQ449670	2009.08.02	China	Pig
GQ449672	2009.08.03	China	Pig
GQ911590	2009.09.14	China	Pig
GQ915288	2009.09.16	China	Pig
GQ915289	2009.09.16	China	Pig
GQ996404	2009.09.18	China	Pig
GU001709	2009.09.24	China	Pig
GU001710	2009.09.24	China	Pig
GU017735	2009.09.29	China	Pig
GU049340	2009.09.29	Canada	Pig
GU049341	2009.09.29	Canada	Pig
GU049342	2009.09.29	Canada	Pig
GU083582	2009.10.13	China	Pig
GU083583	2009.10.13	China	Pig
GU124593	2009.10.13	China	Pig
GU233804	2009.11.26	China	Pig
GU244506	2009.11.26	China	Pig
GU244507	2009.11.26	China	Pig
GU247987	2009.11.30	China	Pig
GU247988	2009.11.30	China	Pig
GU247989	2009.11.30	China	Pig
GU247990	2009.11.30	China	Pig
GU247991	2009.11.30	China	Pig
GU247992	2009.11.30	China	Pig
GU252369	2009.12.01	China	Pig
GU252370	2009.12.01	China	Pig
GU325753	2009.12.16	China	Pig
GU325754	2009.12.16	China	Pig
GU325755	2009.12.16	China	Pig
GU325756	2009.12.16	China	Pig
GU325757	2009.12.16	China	Pig
GU325758	2009.12.16	China	Pig
GU325759	2009.12.16	China	Pig
GU325760	2009.12.16	China	Pig
GU325761	2009.12.16	China	Pig
GU325762	2009.12.16	China	Pig
GU325763	2009.12.16	China	Pig
GU325764	2009.12.17	China	Pig
GU325765	2009.12.17	China	Pig
GU325766	2009.12.17	China	Pig
GU325767	2009.12.17	China	Pig
GU325768	2009.12.17	China	Pig
GU325769	2009.12.17	China	Pig
GU325770	2009.12.17	China	Pig
GU370063	2009.12.29	China	Pig
GU370064	2009.12.29	China	Pig
GU450327	2010.01.11	China	Pig
GU450328	2010.01.11	China	Pig
GU450329	2010.01.11	China	Pig
GU450330	2010.01.11	China	Pig
GU799576	2010.02.16	China	Pig
GU808525	2010.02.15	India	Pig
GU938302	2010.02.26	China	Pig
GU938303	2010.02.26	China	Pig
GU938304	2010.02.26	China	Pig
HF542107	2012.10.02	Brazil	Pig
HM000100	2011.04.11	South Korea	Pig
HM003569	2010.03.14	China	Pig
HM003570	2010.03.14	China	Pig
HM009336	2010.03.16	Slovakia	Pig
HM009337	2010.03.16	Slovakia	Pig
HM009338	2010.03.16	Slovakia	Pig
HM027579	2010.03.19	China	Pig
HM027579	2010.03.21	China	Pig
HM038016	2010.03.26	China	Pig
HM038017	2010.03.26	China	Pig
HM038018	2010.03.26	China	Pig
HM038019	2010.03.26	China	Pig
HM038020	2010.03.26	China	Pig
HM038021	2010.03.26	China	Pig
HM038022	2010.03.26	China	Pig
HM038023	2010.03.26	China	Pig
HM038024	2010.03.26	China	Pig
HM038025	2010.03.26	China	Pig
HM038026	2010.03.26	China	Pig
HM038027	2010.03.26	China	Pig
HM038028	2010.03.26	China	Pig
HM038029	2010.03.26	China	Pig
HM038030	2010.03.26	China	Pig
HM038031	2010.03.26	China	Pig
HM038032	2010.03.26	China	Pig
HM038033	2010.03.26	China	Pig
HM038034	2010.03.26	China	Pig
HM102350	2010.10.10	China	Pig
HM142894	2010.04.22	China	Pig
HM142895	2010.04.22	China	Pig
HM142896	2010.04.22	China	Pig
HM142897	2010.04.22	China	Pig
HM142898	2010.04.22	China	Pig
HM142899	2010.04.22	China	Pig
HM142900	2010.04.22	China	Pig
HM161710	2010.04.28	China	Pig
HM161711	2010.04.28	China	Pig
HM623764	2010.07.02	France	Pig
HM641752	2010.07.08	China	Pig
HM776437	2010.07.19	China	Pig
HM776438	2010.07.19	China	Pig
HM776439	2010.07.19	China	Pig
HM776440	2010.07.19	China	Pig
HM776441	2010.07.19	China	Pig
HM776442	2010.07.19	China	Pig
HM776443	2010.07.19	China	Pig
HM776444	2010.07.19	China	Pig
HM776445	2010.07.19	China	Pig
HM776446	2010.07.19	China	Pig
HM776447	2010.07.19	China	Pig
HM776448	2010.07.19	China	Pig
HM776449	2010.07.19	China	Pig
HM776450	2010.07.19	China	Pig
HM776451	2010.07.19	China	Pig
HM776452	2010.07.19	China	Pig
HM776453	2010.07.19	China	Pig
HQ113117	2010.08.10	China	Pig
HQ113118	2010.08.10	China	Pig
HQ113119	2010.08.10	China	Pig
HQ113120	2010.08.10	China	Pig
HQ113121	2010.08.10	China	Pig
HQ148879	2010.08.16	Cuba	Pig
HQ202944	2010.09.01	China	Pig
HQ202945	2010.09.01	China	Pig
HQ202946	2010.09.01	China	Pig
HQ202947	2010.09.01	China	Pig
HQ202948	2010.09.01	China	Pig
HQ202949	2010.09.01	China	Pig
HQ202950	2010.09.01	China	Pig
HQ202951	2010.09.01	China	Pig
HQ202952	2010.09.01	China	Pig
HQ202953	2010.09.01	China	Pig
HQ202954	2010.09.01	China	Pig
HQ202955	2010.09.01	China	Pig
HQ202956	2010.09.01	China	Pig
HQ202957	2010.09.01	China	Pig
HQ202958	2010.09.01	China	Pig
HQ202959	2010.09.01	China	Pig
HQ202960	2010.09.01	China	Pig
HQ202961	2010.09.01	China	Pig
HQ202962	2010.09.01	China	Pig
HQ202963	2010.09.01	China	Pig
HQ202964	2010.09.01	China	Pig
HQ202965	2010.09.01	China	Pig
HQ202966	2010.09.01	China	Pig
HQ202967	2010.09.01	China	Pig
HQ202968	2010.09.01	China	Pig
HQ202969	2010.09.01	China	Pig
HQ202970	2010.09.01	China	Pig
HQ202971	2010.09.01	China	Pig
HQ202972	2010.09.01	China	Pig
HQ202973	2010.09.01	China	Pig
HQ231328	2010.09.08	Germany	Pig
HQ231329	2010.09.08	Germany	Pig
HQ378158	2010.10.06	Serbia	Pig
HQ378159	2010.10.06	Serbia	Pig
HQ378160	2010.10.06	Serbia	Pig
HQ378161	2010.10.06	Serbia	Pig
HQ395019	2010.10.08	China	Pig
HQ395020	2010.10.08	China	Pig
HQ395021	2010.10.08	China	Pig
HQ395022	2010.10.08	China	Pig
HQ395023	2010.10.08	China	Pig
HQ395024	2010.10.08	China	Pig
HQ395025	2010.10.08	China	Pig
HQ395026	2010.10.08	China	Pig
HQ395027	2010.10.08	China	Pig
HQ395028	2010.10.08	China	Pig
HQ395029	2010.10.08	China	Pig
HQ395030	2010.10.08	China	Pig
HQ395031	2010.10.08	China	Pig
HQ395032	2010.10.08	China	Pig
HQ395033	2010.10.08	China	Pig
HQ395034	2010.10.08	China	Pig
HQ395035	2010.10.08	China	Pig
HQ395036	2010.10.08	China	Pig
HQ395037	2010.10.08	China	Pig
HQ395038	2010.10.08	China	Pig
HQ395039	2010.10.08	China	Pig
HQ395040	2010.10.08	China	Pig
HQ395041	2010.10.08	China	Pig
HQ395042	2010.10.08	China	Pig
HQ395043	2010.10.08	China	Pig
HQ395044	2010.10.08	China	Pig
HQ395045	2010.10.09	China	Pig
HQ395046	2010.10.09	China	Pig
HQ395047	2010.10.09	China	Pig
HQ395048	2010.10.09	China	Pig
HQ395049	2010.10.09	China	Pig
HQ395050	2010.10.09	China	Pig
HQ395051	2010.10.09	China	Pig
HQ395052	2010.10.09	China	Pig
HQ395053	2010.10.09	China	Pig
HQ395054	2010.10.09	China	Pig
HQ395055	2010.10.09	China	Pig
HQ395056	2010.10.09	China	Pig
HQ395057	2010.10.09	China	Pig
HQ395058	2010.10.09	China	Pig
HQ395059	2010.10.09	China	Pig
HQ395060	2010.10.09	China	Pig
HQ395061	2010.10.09	China	Pig
HQ402903	2010.10.14	China	Pig
HQ591365	2010.11.04	Croatia	Pig
HQ591366	2010.11.04	Croatia	Pig
HQ591367	2010.11.04	Croatia	Pig
HQ591368	2010.11.04	Croatia	Pig
HQ591369	2010.11.04	Croatia	Pig
HQ591370	2010.11.04	Croatia	Pig
HQ591371	2010.11.04	Croatia	Pig
HQ591372	2010.11.04	Croatia	Pig
HQ591373	2010.11.04	Croatia	Pig
HQ591374	2010.11.04	Croatia	Pig
HQ591375	2010.11.04	Croatia	Pig
HQ591376	2010.11.04	Croatia	Pig
HQ591377	2010.11.04	Croatia	Pig
HQ591378	2010.11.04	Croatia	Pig
HQ591379	2010.11.04	Croatia	Pig
HQ591380	2010.11.04	Croatia	Pig
HQ591381	2010.11.04	Croatia	Pig
HQ650833	2010.11.24	China	Pig
HQ693092	2010.12.06	China	Pig
HQ693093	2010.12.07	China	Pig
HQ713495	2010.12.16	USA	Pig
HQ738639	2010.12.20	USA	Pig
HQ738640	2010.12.20	USA	Pig
HQ738641	2010.12.20	USA	Pig
HQ831519	2010.12.27	Portugal	Pig
HQ831520	2010.12.27	Portugal	Pig
HQ831521	2010.12.27	Portugal	Pig
HQ831522	2010.12.27	Portugal	Pig
HQ831523	2010.12.27	Portugal	Pig
HQ831524	2010.12.27	Portugal	Pig
HQ831525	2010.12.27	Portugal	Pig
HQ831526	2010.12.27	Portugal	Pig
HQ831527	2010.12.27	Portugal	Pig
HQ831528	2010.12.27	Portugal	Pig
HQ831529	2010.12.27	Portugal	Pig
HQ831530	2010.12.27	Portugal	Pig
HQ831531	2010.12.27	Portugal	Pig
HQ831532	2010.12.27	Portugal	Pig
HQ831533	2010.12.27	Portugal	Pig
HQ831534	2010.12.27	Portugal	Pig
HQ831535	2010.12.27	Portugal	Pig
HQ831536	2010.12.27	Portugal	Pig
HQ831537	2010.12.27	Portugal	Pig
HQ831538	2010.12.27	Portugal	Pig
HQ831539	2010.12.27	Portugal	Pig
HQ831540	2010.12.27	Portugal	Pig
JF272497	2011.01.27	China	Pig
JF272498	2011.01.27	China	Pig
JF272499	2011.01.27	China	Pig
JF290418	2011.02.02	Canada	Pig
JF317565	2011.02.10	South Korea	Pig
JF317566	2011.02.10	South Korea	Pig
JF317567	2011.02.10	South Korea	Pig
JF317568	2011.02.10	South Korea	Pig
JF317569	2011.02.10	South Korea	Pig
JF317570	2011.02.10	South Korea	Pig
JF317571	2011.02.10	South Korea	Pig
JF317572	2011.02.10	South Korea	Pig
JF317573	2011.02.10	South Korea	Pig
JF317574	2011.02.10	South Korea	Pig
JF317575	2011.02.10	South Korea	Pig
JF317576	2011.02.10	South Korea	Pig
JF317577	2011.02.10	South Korea	Pig
JF317578	2011.02.10	South Korea	Pig
JF317579	2011.02.10	South Korea	Pig
JF317580	2011.02.10	South Korea	Pig
JF317581	2011.02.10	South Korea	Pig
JF317582	2011.02.10	South Korea	Pig
JF317583	2011.02.10	South Korea	Pig
JF317584	2011.02.10	South Korea	Pig
JF317585	2011.02.10	South Korea	Pig
JF317586	2011.02.10	South Korea	Pig
JF317587	2011.02.10	South Korea	Pig
JF317588	2011.02.10	South Korea	Pig
JF317589	2011.02.10	South Korea	Pig
JF682791	2011.03.13	China	Pig
JF682792	2011.03.13	China	Pig
JF682793	2011.03.13	China	Pig
JF682794	2011.03.13	China	Pig
JF690911	2011.03.12	Malaysia	Pig
JF690912	2011.03.12	Malaysia	Pig
JF690913	2011.03.12	Malaysia	Pig
JF690914	2011.03.12	Malaysia	Pig
JF690915	2011.03.12	Malaysia	Pig
JF690916	2011.03.12	Malaysia	Pig
JF690917	2011.03.12	Malaysia	Pig
JF690918	2011.03.12	Malaysia	Pig
JF690919	2011.03.12	Malaysia	Pig
JF690920	2011.03.12	Malaysia	Pig
JF690921	2011.03.13	Malaysia	Pig
JF690922	2011.03.13	Malaysia	Pig
JF690923	2011.03.13	Malaysia	Pig
JF718784	2011.03.22	China	Pig
JF803741	2011.04.11	China	Pig
JF827599	2011.04.21	China	Pig
JF899334	2011.04.28	China	Pig
JF928002	2011.05.07	China	Pig
JF928003	2011.05.07	China	Pig
JF928004	2011.05.07	China	Pig
JF928005	2011.05.07	China	Pig
JF928006	2011.05.09	China	Pig
JN119255	2011.05.23	China	Pig
JN119256	2011.05.23	China	Pig
JN119257	2011.05.23	China	Pig
JN176181	2011.06.24	China	Pig
JN388690	2011.07.23	China	Pig
JN615187	2011.08.24	China	Pig
JN639856	2011.09.03	China	Pig
JN639857	2011.09.03	China	Pig
JN660055	2011.08.23	China	Pig
JQ002671	2011.11.06	China	Pig
JQ002672	2011.11.06	China	Pig
JQ181585	2011.11.30	Viet Nam	Pig
JQ181586	2011.11.30	Viet Nam	Pig
JQ181587	2011.11.30	Viet Nam	Pig
JQ181588	2011.11.30	Viet Nam	Pig
JQ181589	2011.11.30	Viet Nam	Pig
JQ181590	2011.11.30	Viet Nam	Pig
JQ181591	2011.11.30	Viet Nam	Pig
JQ181592	2011.11.30	Viet Nam	Pig
JQ181593	2011.11.30	Viet Nam	Pig
JQ181594	2011.11.30	Viet Nam	Pig
JQ181595	2011.11.30	Viet Nam	Pig
JQ181596	2011.11.30	Viet Nam	Pig
JQ181597	2011.11.30	Viet Nam	Pig
JQ181598	2011.11.30	Viet Nam	Pig
JQ181599	2011.11.30	Viet Nam	Pig
JQ181600	2011.11.30	Viet Nam	Pig
JQ181601	2011.11.30	Viet Nam	Pig
JQ181602	2011.11.30	Viet Nam	Pig
JQ181603	2011.11.30	Viet Nam	Pig
JQ181604	2011.11.30	Viet Nam	Pig
JQ181605	2011.11.30	Viet Nam	Pig
JQ181606	2011.11.30	Viet Nam	Pig
JQ181607	2011.11.30	Viet Nam	Pig
JQ390467	2012.01.10	China	Pig
JQ413808	2012.01.17	China	Pig
JQ653449	2012.02.06	China	Pig
JQ692110	2012.02.21	USA	Pig
JQ806749	2012.03.21	China	Pig
JQ809462	2012.03.21	China	Pig
JQ809463	2012.03.21	China	Pig
JQ809464	2012.03.21	China	Pig
JQ955679	2012.04.19	China	Pig
JQ994268	2012.04.26	Canada	Pig
JQ994269	2012.04.26	Canada	Pig
JQ994270	2012.04.26	Canada	Pig
JX099780	2012.05.24	Viet Nam	Pig
JX099781	2012.05.24	Viet Nam	Pig
JX099782	2012.05.24	Viet Nam	Pig
JX099783	2012.05.24	Viet Nam	Pig
JX099784	2012.05.24	Viet Nam	Pig
JX099785	2012.05.24	Viet Nam	Pig
JX099786	2012.05.24	Viet Nam	Pig
JX193799	2012.06.19	United Kingdom	Pig
JX204386	2012.06.21	China	Pig
JX274295	2012.07.04	China	Pig
JX294717	2012.07.10	China	Pig
JX406419	2012.07.11	China	Pig
JX406420	2012.07.11	China	Pig
JX406421	2012.07.11	China	Pig
JX406422	2012.07.11	China	Pig
JX406423	2012.07.11	China	Pig
JX406424	2012.07.11	China	Pig
JX406425	2012.07.11	China	Pig
JX406426	2012.07.11	China	Pig
JX506730	2012.08.21	Viet Nam	Pig
JX512853	2012.08.21	Switzerland	Pig
JX512854	2012.08.21	Switzerland	Pig
JX512855	2012.08.21	Switzerland	Pig
JX512856	2012.08.21	Switzerland	Pig
JX512857	2012.08.21	Switzerland	Pig
JX512858	2012.08.21	Switzerland	Pig
JX512859	2012.08.21	Switzerland	Pig
JX512860	2012.08.21	Switzerland	Pig
JX519293	2012.08.22	China	Pig
JX534236	2012.08.24	China	Pig
JX534237	2012.08.24	China	Pig
JX535296	2012.08.27	USA	Pig
JX535297	2012.08.27	USA	Pig
JX678978	2012.09.10	China	Pig
JX679498	2012.09.12	China	Pig
JX682407	2012.09.13	China	Pig
JX912914	2012.10.09	China	Pig
JX912915	2012.10.09	China	Pig
JX945575	2012.10.10	China	Pig
JX945576	2012.10.10	China	Pig
JX945577	2012.10.10	China	Pig
JX948768	2012.10.10	China	Pig
JX948769	2012.10.10	China	Pig
JX948770	2012.10.10	China	Pig
JX948771	2012.10.10	China	Pig
JX948772	2012.10.10	China	Pig
JX948773	2012.10.10	China	Pig
JX948774	2012.10.10	China	Pig
JX948775	2012.10.10	China	Pig
JX948776	2012.10.10	China	Pig
JX948777	2012.10.10	China	Pig
JX948778	2012.10.10	China	Pig
JX948779	2012.10.10	China	Pig
JX948780	2012.10.10	China	Pig
JX948781	2012.10.10	China	Pig
JX948782	2012.10.10	China	Pig
JX948783	2012.10.10	China	Pig
JX948784	2012.10.10	China	Pig
JX948785	2012.10.10	China	Pig
JX948786	2012.10.10	China	Pig
JX982219	2012.10.18	China	Pig
JX982220	2012.10.18	China	Pig
JX982221	2012.10.18	China	Pig
JX982222	2012.10.18	China	Pig
JX982223	2012.10.18	China	Pig
JX982224	2012.10.18	China	Pig
JX982225	2012.10.18	China	Pig
JX982226	2012.10.18	China	Pig
JX982227	2012.10.18	China	Pig
JX982228	2012.10.18	China	Pig
KC153106	2012.11.12	China	Pig
KC188796	2012.11.20	South Korea	Pig
KC249977	2012.11.30	China	Pig
KC261600	2012.12.03	Brazil	Pig
KC261601	2012.12.03	Brazil	Pig
KC336417	2012.12.17	Brazil	Pig
KC336418	2012.12.17	Brazil	Pig
KC415247	2012.12.20	China	Pig
KC415249	2012.12.20	China	Pig
KC447454	2013.01.06	China	Pig
KC473165	2013.01.10	China	Pig
KC473166	2013.01.10	China	Pig
KC473167	2013.01.10	China	Pig
KC473168	2013.01.10	China	Pig
KC514965	2013.01.22	China	Pig
KC514966	2013.01.22	China	Pig
KC514967	2013.01.22	China	Pig
KC514968	2013.01.22	China	Pig
KC514969	2013.01.22	China	Pig
KC514970	2013.01.22	China	Pig
KC514971	2013.01.22	China	Pig
KC514972	2013.01.22	China	Pig
KC514973	2013.01.22	China	Pig
KC514974	2013.01.22	China	Pig
KC514975	2013.01.22	China	Pig
KC514976	2013.01.22	China	Pig
KC514977	2013.01.22	China	Pig
KC514978	2013.01.22	China	Pig
KC514979	2013.01.22	China	Pig
KC514980	2013.01.22	China	Pig
KC514981	2013.01.22	China	Pig
KC514982	2013.01.22	China	Pig
KC514983	2013.01.22	China	Pig
KC514984	2013.01.22	China	Pig
KC514985	2013.01.22	China	Pig
KC514986	2013.01.22	China	Pig
KC514987	2013.01.22	China	Pig
KC514988	2013.01.22	China	Pig
KC514989	2013.01.22	China	Pig
KC514990	2013.01.22	China	Pig
KC514991	2013.01.22	China	Pig
KC514992	2013.01.22	China	Pig
KC514993	2013.01.22	China	Pig
KC514994	2013.01.22	China	Pig
KC514995	2013.01.22	China	Pig
KC514996	2013.01.22	China	Pig
KC514997	2013.01.22	China	Pig
KC514998	2013.01.22	China	Pig
KC514999	2013.01.22	China	Pig
KC515000	2013.01.22	China	Pig
KC515001	2013.01.22	China	Pig
KC515002	2013.01.22	China	Pig
KC515003	2013.01.22	China	Pig
KC515004	2013.01.22	China	Pig
KC515005	2013.01.22	China	Pig
KC515006	2013.01.22	China	Pig
KC515007	2013.01.22	China	Pig
KC515008	2013.01.22	China	Pig
KC515009	2013.01.22	China	Pig
KC515010	2013.01.22	China	Pig
KC515011	2013.01.22	China	Pig
KC515012	2013.01.22	China	Pig
KC515013	2013.01.22	China	Pig
KC515014	2013.01.22	China	Pig
KC515015	2013.01.22	China	Pig
KC515016	2013.01.22	China	Pig
KC515017	2013.01.22	China	Pig
KC515018	2013.01.22	China	Pig
KC515019	2013.01.22	China	Pig
KC515020	2013.01.22	China	Pig
KC515021	2013.01.22	China	Pig
KC515022	2013.01.22	China	Pig
KC515023	2013.01.22	China	Pig
KC515024	2013.01.22	China	Pig
KC515025	2013.01.22	China	Pig
KC515026	2013.01.22	China	Pig
KC515027	2013.01.22	China	Pig
KC515028	2013.01.22	China	Pig
KC515029	2013.01.22	China	Pig
KC527542	2013.01.26	China	Pig
KC533811	2013.01.27	China	Pig
KC533812	2013.01.27	China	Pig
KC618389	2013.02.14	USA	Pig
KC684978	2013.02.25	China	Pig
KC688418	2013.02.25	Uruguay	Pig
KC688419	2013.02.25	Uruguay	Pig
KC733435	2013.03.05	China	Pig
KC751546	2013.03.06	China	Pig
KC753768	2013.03.07	China	Pig
KC753769	2013.03.07	China	Pig
KC753770	2013.03.07	China	Pig
KC753771	2013.03.07	China	Pig
KC753772	2013.03.06	China	Pig
KC788503	2013.03.15	China	Pig
KC788504	2013.03.15	China	Pig
KC788505	2013.03.17	China	Pig
KC800634	2013.03.19	China	Pig
KC800635	2013.03.19	China	Pig
KC800636	2013.03.19	China	Pig
KC800637	2013.03.19	China	Pig
KC800638	2013.03.19	China	Pig
KC800639	2013.03.19	China	Pig
KC800640	2013.03.19	China	Pig
KC800641	2013.03.19	China	Pig
KC800642	2013.03.19	China	Pig
KC800643	2013.03.19	China	Pig
KC800644	2013.03.19	China	Pig
KC800645	2013.03.19	China	Pig
KC800646	2013.03.19	China	Pig
KC821781	2013.03.24	China	Pig
KC821782	2013.03.24	China	Pig
KC821783	2013.03.24	China	Pig
KC821784	2013.03.24	China	Pig
KC821785	2013.03.24	China	Pig
KC823053	2013.03.22	China	Pig
KC823054	2013.03.22	China	Pig
KC823055	2013.03.22	China	Pig
KC823056	2013.03.22	China	Pig
KC823057	2013.03.22	China	Pig
KC823058	2013.03.22	China	Pig
KC823059	2013.03.22	China	Pig
KC835189	2013.03.27	China	Pig
KC835190	2013.03.27	China	Pig
KC835191	2013.03.27	China	Pig
KC835192	2013.03.27	China	Pig
KC835193	2013.03.27	China	Pig
KC835194	2013.03.27	China	Pig
KC859451	2013.04.03	China	Pig
KC860786	2013.04.05	China	Pig
KC907703	2013.04.16	China	Pig
KC924956	2013.04.18	Brazil	Pig
KF027491	2013.05.10	China	Pig
KF027492	2013.05.10	China	Pig
KF027493	2013.05.10	China	Pig
KF027494	2013.05.10	China	Pig
KF027495	2013.05.10	China	Pig
KF027496	2013.05.10	China	Pig
KF027497	2013.05.10	China	Pig
KF374705	2013.07.09	Brazil	Pig
KF695388	2013.09.23	South Korea	Pig
KF732649	2013.10.14	China	Pig
KF742540	2013.10.20	China	Pig
KF742541	2013.10.20	China	Pig
KF742542	2013.10.20	China	Pig
KF742543	2013.10.20	China	Pig
KF742544	2013.10.20	China	Pig
KF742545	2013.10.20	China	Pig
KF742546	2013.10.20	China	Pig
KF742547	2013.10.20	China	Pig
KF742548	2013.10.20	China	Pig
KF742549	2013.10.20	China	Pig
KF742550	2013.10.20	China	Pig
KF742551	2013.10.20	China	Pig
KF742552	2013.10.20	China	Pig
KF742553	2013.10.20	China	Pig
KF850458	2013.11.13	China	Pig
KF850459	2013.11.13	China	Pig
KF850460	2013.11.13	China	Pig
KF850461	2013.11.13	China	Pig
KF850462	2013.11.13	China	Pig
KF850463	2013.11.13	China	Pig
KF850464	2013.11.13	China	Pig
KF850465	2013.11.13	China	Pig
KF850466	2013.11.13	China	Pig
KF850467	2013.11.13	China	Pig
KF850468	2013.11.13	China	Pig
KF850469	2013.11.13	China	Pig
KF871067	2013.11.18	South Korea	Pig
KF871068	2013.11.18	South Korea	Pig
KF926650	2013.12.02	China	Pig
KJ094599	2014.01.08	Brazil	Pig
KJ094600	2014.01.08	Brazil	Pig
KJ094601	2014.01.08	Brazil	Pig
KJ094602	2014.01.08	Brazil	Pig
KJ094603	2014.01.08	Brazil	Pig
KJ094604	2014.01.08	Brazil	Pig
KJ094605	2014.01.08	Brazil	Pig
KJ094606	2014.01.08	Brazil	Pig
KJ128269	2014.01.09	Lithuania	Pig
KJ128270	2014.01.09	Lithuania	Pig
KJ128271	2014.01.09	Lithuania	Pig
KJ128272	2014.01.09	Lithuania	Pig
KJ128273	2014.01.09	Lithuania	Pig
KJ128274	2014.01.09	Lithuania	Pig
KJ133547	2014.01.10	Lithuania	Pig
KJ139962	2014.01.09	Lithuania	Pig
KJ187306	2014.01.23	Brazil	Pig
KJ437192	2014.02.05	China	Pig
KJ437506	2014.02.12	China	Pig
KJ511870	2014.02.28	China	Pig
KJ511871	2014.02.28	China	Pig
KJ511872	2014.02.28	China	Pig
KJ511873	2014.02.28	China	Pig
KJ511874	2014.02.28	China	Pig
KJ511875	2014.02.28	China	Pig
KJ511876	2014.02.28	China	Pig
KJ511877	2014.02.28	China	Pig
KJ596438	2014.03.19	China	Pig
KJ599673	2014.03.20	China	Pig
KJ679445	2014.04.08	Germany	Pig
KJ679446	2014.04.10	Germany	Pig
KJ680340	2014.04.09	Germany	Pig
KJ680341	2014.04.09	China	Pig
KJ680342	2014.04.09	China	Pig
KJ680343	2014.04.09	China	Pig
KJ680344	2014.04.09	China	Pig
KJ680345	2014.04.09	China	Pig
KJ680346	2014.04.09	China	Pig
KJ680347	2014.04.09	China	Pig
KJ680348	2014.04.09	China	Pig
KJ680349	2014.04.09	China	Pig
KJ680350	2014.04.09	China	Pig
KJ680351	2014.04.09	China	Pig
KJ680352	2014.04.09	China	Pig
KJ680353	2014.04.09	China	Pig
KJ680354	2014.04.09	China	Pig
KJ680355	2014.04.09	China	Pig
KJ680356	2014.04.09	China	Pig
KJ680357	2014.04.09	China	Pig
KJ680358	2014.04.09	China	Pig
KJ680359	2014.04.09	China	Pig
KJ680360	2014.04.09	China	Pig
KJ680361	2014.04.09	China	Pig
KJ680362	2014.04.09	China	Pig
KJ680363	2014.04.09	China	Pig
KJ680364	2014.04.09	China	Pig
KJ680365	2014.04.09	China	Pig
KJ680366	2014.04.09	China	Pig
KJ680367	2014.04.09	China	Pig
KJ680368	2014.04.09	China	Pig
KJ680369	2014.04.09	China	Pig
KJ680370	2014.04.09	China	Pig
KJ729072	2014.04.19	India	Pig
KJ729073	2014.04.19	India	Pig
KJ729074	2014.04.19	India	Pig
KJ729075	2014.04.19	India	Pig
KJ778679	2014.05.02	USA	Pig
KJ778680	2014.05.02	USA	Pig
KJ867553	2014.05.21	China	Pig
KJ867554	2014.05.21	China	Pig
KJ867555	2014.05.21	China	Pig
KJ867556	2014.05.21	China	Pig
KJ920205	2014.05.30	Germany	Pig
KJ946351	2014.06.06	Hungary	Pig
KJ956689	2014.06.08	China	Pig
KJ956690	2014.06.08	China	Pig
KJ956691	2014.06.08	China	Pig
KJ956692	2014.06.08	China	Pig
KM035760	2014.06.20	China	Pig
KM035761	2014.06.20	China	Pig
KM035762	2014.06.20	China	Pig
KM042394	2014.06.22	Viet Nam	Pig
KM042395	2014.06.22	Viet Nam	Pig
KM042396	2014.06.22	Viet Nam	Pig
KM042397	2014.06.22	Viet Nam	Pig
KM042398	2014.06.22	Viet Nam	Pig
KM042399	2014.06.22	Viet Nam	Pig
KM042400	2014.06.22	Viet Nam	Pig
KM042401	2014.06.22	Viet Nam	Pig
KM042402	2014.06.22	Viet Nam	Pig
KM042403	2014.06.22	Viet Nam	Pig
KM042404	2014.06.22	Viet Nam	Pig
KM042405	2014.06.22	Viet Nam	Pig
KM042406	2014.06.22	Viet Nam	Pig
KM042407	2014.06.22	Viet Nam	Pig
KM067384	2014.06.27	China	Pig
KM067385	2014.06.27	China	Pig
KM096530	2014.07.03	China	Pig
KM116513	2014.07.11	China	Pig
KM116514	2014.07.11	China	Pig
KM116515	2014.07.11	China	Pig
KM235959	2014.07.26	China	Pig
KM235960	2014.07.26	China	Pig
KM235961	2014.07.26	China	Pig
KM245558	2014.07.29	China	Pig
KM272211	2014.08.07	China	Pig
KM272212	2014.08.07	China	Pig
KM360049	2014.08.15	China	Pig
KM360050	2014.08.15	China	Pig
KM360051	2014.08.15	China	Pig
KM360052	2014.08.15	China	Pig
KM360053	2014.08.15	China	Pig
KM360054	2014.08.15	China	Pig
KM360055	2014.08.15	China	Pig
KM360056	2014.08.15	China	Pig
KM360057	2014.08.15	China	Pig
KM434195	2014.09.01	China	Pig
KM460823	2014.07.25	China	Pig
KM460824	2014.08.12	China	Pig
KM487708	2014.09.04	China	Pig
KM487709	2014.09.05	China	Pig
KM503044	2014.09.06	China	Pig
KM604666	2014.09.22	China	Pig
KM604667	2014.09.22	China	Pig
KM624030	2014.09.23	China	Pig
KM624031	2014.09.23	China	Pig
KM624032	2014.09.23	China	Pig
KM624033	2014.09.23	China	Pig
KM624034	2014.09.23	China	Pig
KM624035	2014.09.23	China	Pig
KM624036	2014.09.23	China	Pig
KM624037	2014.09.24	China	Pig
KM624038	2014.09.24	China	Pig
KM624039	2014.09.24	China	Pig
KM880080	2014.10.05	China	Pig
KM880081	2014.10.05	China	Pig
KM880082	2014.10.06	China	Pig
KM880083	2014.10.06	China	Pig
KM880084	2014.10.06	China	Pig
KM880085	2014.10.06	China	Pig
KM880086	2014.10.06	China	Pig
KM880087	2014.10.06	China	Pig
KM880088	2014.10.07	China	Pig
KM880089	2014.10.07	China	Pig
KM924364	2014.10.14	South Korea	Pig
KM924366	2014.10.14	South Korea	Pig
KM924367	2014.10.14	South Korea	Pig
KM924369	2014.10.14	South Korea	Pig
KM974911	2014.10.15	China	Pig
KM975682	2014.10.15	Bhutan	Pig
KM975683	2014.10.15	Bhutan	Pig
KP016747	2014.10.22	USA	Pig
KP081538	2014.11.03	China	Pig
KP081539	2014.11.03	China	Pig
KP081540	2014.11.03	China	Pig
KP081541	2014.11.03	China	Pig
KP081542	2014.11.03	China	Pig
KP081543	2014.11.03	China	Pig
KP081544	2014.11.03	China	Pig
KP081545	2014.11.03	China	Pig
KP081546	2014.11.03	China	Pig
KP081547	2014.11.03	China	Pig
KP081548	2014.11.03	China	Pig
KP081549	2014.11.03	China	Pig
KP081550	2014.11.03	China	Pig
KP081551	2014.11.03	China	Pig
KP081552	2014.11.03	China	Pig
KP081553	2014.11.03	China	Pig
KP081554	2014.11.03	China	Pig
KP081555	2014.11.03	China	Pig
KP081556	2014.11.03	China	Pig
KP112484	2014.11.06	China	Pig
KP112485	2014.11.06	China	Pig
KP112486	2014.11.06	China	Pig
KP179231	2014.11.20	China	Pig
KP231099	2014.12.03	Italy	Pig
KP231100	2014.12.03	Italy	Pig
KP231101	2014.12.03	Italy	Pig
KP231102	2014.12.03	Italy	Pig
KP231103	2014.12.03	Italy	Pig
KP231104	2014.12.03	Italy	Pig
KP231105	2014.12.03	Italy	Pig
KP231106	2014.12.03	Italy	Pig
KP231107	2014.12.03	Italy	Pig
KP231108	2014.12.03	Italy	Pig
KP231109	2014.12.03	Italy	Pig
KP231110	2014.12.03	Italy	Pig
KP231111	2014.12.03	Italy	Pig
KP231112	2014.12.03	Italy	Pig
KP231113	2014.12.03	Italy	Pig
KP231114	2014.12.03	Italy	Pig
KP231115	2014.12.03	Italy	Pig
KP231116	2014.12.03	Italy	Pig
KP231117	2014.12.03	Italy	Pig
KP231118	2014.12.03	Italy	Pig
KP231119	2014.12.03	Italy	Pig
KP231120	2014.12.03	Italy	Pig
KP231121	2014.12.03	Italy	Pig
KP231122	2014.12.03	Italy	Pig
KP231123	2014.12.03	Italy	Pig
KP231124	2014.12.03	Italy	Pig
KP231125	2014.12.03	Italy	Pig
KP231126	2014.12.03	Italy	Pig
KP231127	2014.12.03	Italy	Pig
KP231128	2014.12.03	Italy	Pig
KP231129	2014.12.03	Italy	Pig
KP231130	2014.12.03	Italy	Pig
KP231131	2014.12.03	Italy	Pig
KP231132	2014.12.03	Italy	Pig
KP231133	2014.12.03	Italy	Pig
KP231134	2014.12.03	Italy	Pig
KP231135	2014.12.03	Italy	Pig
KP231136	2014.12.03	Italy	Pig
KP231137	2014.12.03	Italy	Pig
KP231138	2014.12.03	Italy	Pig
KP231139	2014.12.03	Italy	Pig
KP231140	2014.12.03	Italy	Pig
KP231141	2014.12.03	Italy	Pig
KP231142	2014.12.03	Italy	Pig
KP231143	2014.12.03	Italy	Pig
KP231144	2014.12.03	Italy	Pig
KP231145	2014.12.03	Italy	Pig
KP231146	2014.12.03	Italy	Pig
KP231147	2014.12.03	Italy	Pig
KP231148	2014.12.03	Italy	Pig
KP231149	2014.12.03	Italy	Pig
KP231150	2014.12.03	Italy	Pig
KP231151	2014.12.03	Italy	Pig
KP231152	2014.12.03	Italy	Pig
KP231153	2014.12.03	Italy	Pig
KP231154	2014.12.03	Italy	Pig
KP231155	2014.12.03	Italy	Pig
KP231156	2014.12.03	Italy	Pig
KP231157	2014.12.03	Italy	Pig
KP231158	2014.12.03	Italy	Pig
KP231159	2014.12.03	Italy	Pig
KP231160	2014.12.03	Italy	Pig
KP231161	2014.12.03	Italy	Pig
KP231162	2014.12.03	Italy	Pig
KP231163	2014.12.03	Italy	Pig
KP231164	2014.12.03	Italy	Pig
KP231165	2014.12.03	Italy	Pig
KP231166	2014.12.03	Italy	Pig
KP231167	2014.12.03	Italy	Pig
KP231168	2014.12.03	Italy	Pig
KP231169	2014.12.03	Italy	Pig
KP231170	2014.12.03	Italy	Pig
KP231171	2014.12.03	Italy	Pig
KP231173	2014.12.03	Italy	Pig
KP313251	2014.12.22	China	Pig
KP313252	2014.12.22	China	Pig
KP313253	2014.12.22	China	Pig
KP313254	2014.12.22	China	Pig
KP420181	2015.01.09	Ukraine	Pig
KP420182	2015.01.09	Ukraine	Pig
KP420183	2015.01.09	Ukraine	Pig
KP420184	2015.01.09	Ukraine	Pig
KP420185	2015.01.09	Ukraine	Pig
KP420186	2015.01.09	Ukraine	Pig
KP420187	2015.01.09	Ukraine	Pig
KP420188	2015.01.09	Ukraine	Pig
KP420189	2015.01.09	Ukraine	Pig
KP420190	2015.01.09	Ukraine	Pig
KP420191	2015.01.09	Ukraine	Pig
KP420192	2015.01.09	Ukraine	Pig
KP420193	2015.01.09	Ukraine	Pig
KP420194	2015.01.09	Ukraine	Pig
KP420195	2015.01.09	Ukraine	Pig
KP420196	2015.01.09	Ukraine	Pig
KP420197	2015.01.09	Ukraine	Pig
KP420198	2015.01.09	Ukraine	Pig
KP420199	2015.01.09	Ukraine	Pig
KP420200	2015.01.09	Ukraine	Pig
KP420201	2015.01.09	Ukraine	Pig
KP420202	2015.01.09	Ukraine	Pig
KP420203	2015.01.09	Ukraine	Pig
KP637021	2015.01.11	China	Pig
KP670418	2015.01.18	China	Pig
KP670419	2015.01.18	China	Pig
KP670420	2015.01.18	China	Pig
KP670421	2015.01.18	China	Pig
KP698394	2015.01.23	Germany	Pig
KP698395	2015.01.23	Germany	Pig
KP698396	2015.01.23	Germany	Pig
KP698397	2015.01.23	Germany	Pig
KP698398	2015.01.23	Germany	Pig
KP698399	2015.01.23	Germany	Pig
KP698400	2015.01.23	Germany	Pig
KP698401	2015.01.23	Germany	Pig
KP698402	2015.01.23	Germany	Pig
KP698403	2015.01.23	Germany	Pig
KP698404	2015.01.23	Germany	Pig
KP698405	2015.01.23	Germany	Pig
KP824710	2015.02.19	China	Pig
KP824711	2015.02.19	China	Pig
KP824712	2015.02.19	China	Pig
KP824713	2015.02.20	China	Pig
KP824714	2015.02.20	China	Pig
KP824715	2015.02.20	China	Pig
KP824716	2015.02.20	China	Pig
KP824717	2015.02.20	China	Pig
KP824718	2015.02.20	China	Pig
KP824719	2015.02.20	China	Pig
KP824720	2015.02.20	China	Pig
KP824721	2015.02.20	China	Pig
KP824722	2015.02.20	China	Pig
KP824723	2015.02.20	China	Pig
KP824724	2015.02.20	China	Pig
KP824725	2015.02.20	China	Pig
KP824726	2015.02.20	China	Pig
KP867046	2015.02.27	Uruguay	Pig
KP867047	2015.02.27	Uruguay	Pig
KP867048	2015.02.27	Uruguay	Pig
KP867049	2015.02.27	Uruguay	Pig
KP867050	2015.02.27	Uruguay	Pig
KP975430	2015.03.17	China	Pig
KP975431	2015.03.17	China	Pig
KP975432	2015.03.17	China	Pig
KP975433	2015.03.17	China	Pig
KP975434	2015.03.17	China	Pig
KP975435	2015.03.17	China	Pig
KP975436	2015.03.17	China	Pig
KP975437	2015.03.17	China	Pig
KP975438	2015.03.17	China	Pig
KP975439	2015.03.17	China	Pig
KP975440	2015.03.17	China	Pig
KP975441	2015.03.17	China	Pig
KP975442	2015.03.17	China	Pig
KP975443	2015.03.17	China	Pig
KP975444	2015.03.17	China	Pig
KP975445	2015.03.17	China	Pig
KP975446	2015.03.17	China	Pig
KP975447	2015.03.17	China	Pig
KP975448	2015.03.17	China	Pig
KP975449	2015.03.17	China	Pig
KP975450	2015.03.17	China	Pig
KP975451	2015.03.17	China	Pig
KP975452	2015.03.17	China	Pig
KR054744	2015.04.02	Japan	Pig
KR258797	2015.04.23	China	Pig
KR704899	2015.05.12	China	Pig
KR704900	2015.05.12	China	Pig
KR704901	2015.05.12	China	Pig
KR704902	2015.05.12	China	Pig
KR704903	2015.05.12	China	Pig
KR704904	2015.05.12	China	Pig
KR704905	2015.05.12	China	Pig
KR704906	2015.05.12	China	Pig
KR704907	2015.05.12	China	Pig
KR704908	2015.05.12	China	Pig
KR704909	2015.05.12	China	Pig
KR704910	2015.05.12	China	Pig
KR816332	2015.05.16	USA	Pig
KR868575	2015.05.25	Brazil	Pig
KT200362	2015.06.23	China	Pig
KT200363	2015.06.23	China	Pig
KT200364	2015.06.23	China	Pig
KT200365	2015.06.23	China	Pig
KT200366	2015.06.23	China	Pig
KT200367	2015.06.23	China	Pig
KT200368	2015.06.23	China	Pig
KT200369	2015.06.23	China	Pig
KT200370	2015.06.23	China	Pig
KT200371	2015.06.23	China	Pig
KT216672	2015.06.27	Brazil	Pig
KT216673	2015.06.27	Brazil	Pig
KT216674	2015.06.27	Brazil	Pig
KT216675	2015.06.27	Brazil	Pig
KT216676	2015.06.27	Brazil	Pig
KT216677	2015.06.27	Brazil	Pig
KT220420	2015.06.27	China	Pig
KT265712	2015.07.08	China	Pig
KT284886	2015.07.14	China	Pig
KT284887	2015.07.14	China	Pig
KT284888	2015.07.14	China	Pig
KT284889	2015.07.14	China	Pig
KT336598	2015.07.24	Viet Nam	Pig
KT336599	2015.07.24	Viet Nam	Pig
KT336600	2015.07.24	Viet Nam	Pig
KT336601	2015.07.24	Viet Nam	Pig
KT336602	2015.07.24	Viet Nam	Pig
KT336603	2015.07.24	Viet Nam	Pig
KT336604	2015.07.24	Viet Nam	Pig
KT336605	2015.07.24	Viet Nam	Pig
KT336606	2015.07.24	Viet Nam	Pig
KT336607	2015.07.24	Viet Nam	Pig
KT336608	2015.07.24	Viet Nam	Pig
KT369067	2015.08.05	Indonesia	Pig
KT369068	2015.08.05	Indonesia	Pig
KT369069	2015.08.05	Indonesia	Pig
KT369070	2015.08.05	Indonesia	Pig
KT719404	2015.09.08	Brazil	Pig
KT795287	2015.09.18	Mexico	Pig
KT795288	2015.09.18	Mexico	Pig
KT795289	2015.09.18	Mexico	Pig
KT795290	2015.09.18	Mexico	Pig
KT804910	2015.09.21	China	Pig
KT819159	2015.09.22	Brazil	Pig
KT819160	2015.09.22	Brazil	Pig
KT819161	2015.09.22	Brazil	Pig
KT819162	2015.09.22	Brazil	Pig
KT819163	2015.09.22	Brazil	Pig
KT819164	2015.09.22	Brazil	Pig
KT819165	2015.09.22	Brazil	Pig
KT819166	2015.09.22	Brazil	Pig
KT819167	2015.09.22	Brazil	Pig
KT819168	2015.09.22	Brazil	Pig
KT819169	2015.09.22	Brazil	Pig
KT819170	2015.09.22	Brazil	Pig
KT870146	2015.10.01	USA	Pig
KT870147	2015.10.01	USA	Pig
KU041848	2015.11.04	China	Pig
KU041849	2015.11.04	China	Pig
KU041850	2015.11.04	China	Pig
KU041851	2015.11.04	China	Pig
KU041852	2015.11.04	China	Pig
KU041853	2015.11.04	China	Pig
KU041854	2015.11.04	China	Pig
KU041855	2015.11.04	China	Pig
KU041856	2015.11.04	China	Pig
KU041857	2015.11.04	China	Pig
KU041858	2015.11.04	China	Pig
KU041859	2015.11.04	China	Pig
KU193766	2015.11.25	China	Pig
KU193767	2015.11.25	China	Pig
KU311010	2015.12.14	China	Pig
KU311011	2015.12.14	China	Pig
KU311012	2015.12.14	China	Pig
KU311013	2015.12.14	China	Pig
KU311014	2015.12.14	China	Pig
KU311015	2015.12.14	China	Pig
KU311016	2015.12.14	China	Pig
KU311017	2015.12.14	China	Pig
KU311018	2015.12.14	China	Pig
KU311019	2015.12.14	China	Pig
KU311020	2015.12.14	China	Pig
KU311021	2015.12.14	China	Pig
KU311022	2015.12.14	China	Pig
KU311023	2015.12.14	China	Pig
KU311024	2015.12.14	China	Pig
KU311025	2015.12.14	China	Pig
KU311026	2015.12.14	China	Pig
KU311027	2015.12.14	China	Pig
KU311028	2015.12.14	China	Pig
KU311029	2015.12.14	China	Pig
KU311030	2015.12.14	China	Pig
KU311031	2015.12.14	China	Pig
KU311032	2015.12.14	China	Pig
KU311033	2015.12.14	China	Pig
KU311034	2015.12.14	China	Pig
KU311035	2015.12.14	China	Pig
KU317472	2015.12.16	China	Pig
KU317473	2015.12.16	China	Pig
KU317474	2015.12.16	China	Pig
KU317475	2015.12.16	China	Pig
KU317476	2015.12.16	China	Pig
KU317477	2015.12.16	China	Pig
KU317478	2015.12.16	China	Pig
KU317479	2015.12.16	China	Pig
KU317480	2015.12.16	China	Pig
KU317481	2015.12.16	China	Pig
KU317482	2015.12.16	China	Pig
KU317483	2015.12.16	China	Pig
KU317484	2015.12.16	China	Pig
KU317485	2015.12.16	China	Pig
KU317486	2015.12.16	China	Pig
KU317487	2015.12.16	China	Pig
KU317488	2015.12.16	China	Pig
KU317489	2015.12.16	China	Pig
KU317490	2015.12.16	China	Pig
KU317491	2015.12.16	China	Pig
KU317492	2015.12.16	China	Pig
KU317493	2015.12.16	China	Pig
KU317494	2015.12.16	China	Pig
KU317495	2015.12.16	China	Pig
KU317496	2015.12.16	China	Pig
KU317497	2015.12.16	China	Pig
KU317498	2015.12.16	China	Pig
KU317499	2015.12.16	China	Pig
KU557354	2016.01.16	China	Pig
KU557355	2016.01.16	China	Pig
KU756237	2016.02.23	China	Pig
KU756238	2016.02.23	China	Pig
KU960929	2016.03.21	China	Pig
KU960930	2016.03.22	China	Pig
KU960931	2016.03.22	China	Pig
KU960932	2016.03.22	China	Pig
KU960933	2016.03.22	China	Pig
KU960934	2016.03.22	China	Pig
KU960935	2016.03.22	China	Pig
KU960936	2016.03.22	China	Pig
KU960937	2016.03.22	China	Pig
KU960938	2016.03.22	China	Pig
KU960939	2016.03.22	China	Pig
KU960940	2016.03.22	China	Pig
KU960941	2016.03.22	China	Pig
KX009480	2016.03.30	India	Pig
KX009481	2016.03.30	India	Pig
KX009482	2016.03.30	India	Pig
KX068219	2016.04.10	China	Pig
KX068220	2016.04.10	China	Pig
KX068221	2016.04.10	China	Pig
KX068222	2016.04.10	China	Pig
KX161663	2016.04.28	China	Pig
KX161664	2016.04.28	China	Pig
KX161665	2016.04.28	China	Pig
KX161666	2016.04.28	China	Pig
KX161667	2016.04.28	China	Pig
KX161668	2016.04.28	China	Pig
KX161669	2016.04.28	China	Pig
KX161670	2016.04.28	China	Pig
KX161671	2016.04.28	China	Pig
KX161672	2016.04.28	China	Pig
KX161673	2016.04.28	China	Pig
KX161674	2016.04.28	China	Pig
KX161675	2016.04.28	China	Pig
KX161676	2016.04.28	China	Pig
KX161677	2016.04.28	China	Pig
KX161678	2016.04.28	China	Pig
KX161679	2016.04.28	China	Pig
KX161680	2016.04.28	China	Pig
KX161681	2016.04.28	China	Pig
KX161682	2016.04.28	China	Pig
KX161683	2016.04.28	China	Pig
KX161684	2016.04.28	China	Pig
KX161685	2016.04.28	China	Pig
KX161686	2016.04.28	China	Pig
KX161687	2016.04.28	China	Pig
KX161688	2016.04.28	China	Pig
KX161689	2016.04.28	China	Pig
KX161690	2016.04.28	China	Pig
KX161691	2016.04.28	China	Pig
KX161692	2016.04.28	China	Pig
KX161693	2016.04.28	China	Pig
KX161694	2016.04.28	China	Pig
KX161695	2016.04.28	China	Pig
KX161696	2016.04.28	China	Pig
KX161697	2016.04.28	China	Pig
KX161698	2016.04.28	China	Pig
KX161699	2016.04.28	China	Pig
KX247783	2016.05.14	China	Pig
KX247784	2016.05.14	China	Pig
KX247785	2016.05.14	China	Pig
KX247786	2016.05.14	China	Pig
KX247787	2016.05.14	China	Pig
KX247788	2016.05.14	China	Pig
KX247789	2016.05.14	China	Pig
KX247790	2016.05.14	China	Pig
KX247791	2016.05.15	China	Pig
KX247792	2016.05.15	China	Pig
KX247793	2016.05.15	China	Pig
KX247794	2016.05.15	China	Pig
KX247795	2016.05.15	China	Pig
KX247796	2016.05.15	China	Pig
KX247797	2016.05.15	China	Pig
KX247798	2016.05.15	China	Pig
KX247799	2016.05.15	China	Pig
KX247800	2016.05.15	China	Pig
KX247801	2016.05.15	China	Pig
KX247802	2016.05.15	China	Pig
KX247803	2016.05.15	China	Pig
KX247804	2016.05.15	China	Pig
KX247805	2016.05.15	China	Pig
KX247806	2016.05.15	China	Pig
KX247807	2016.05.15	China	Pig
KX247808	2016.05.15	China	Pig
KX247809	2016.05.15	China	Pig
KX247810	2016.05.15	China	Pig
KX247811	2016.05.15	China	Pig
KX247812	2016.05.15	China	Pig
KX247813	2016.05.15	China	Pig
KX247814	2016.05.15	China	Pig
KX247815	2016.05.15	China	Pig
KX247816	2016.05.15	China	Pig
KX247817	2016.05.15	China	Pig
KX247818	2016.05.15	China	Pig
KX247819	2016.05.15	China	Pig
KX247820	2016.05.15	China	Pig
KX247821	2016.05.15	China	Pig
KX247822	2016.05.15	China	Pig
KX247823	2016.05.15	China	Pig
KX247824	2016.05.15	China	Pig
KX247825	2016.05.15	China	Pig
KX247826	2016.05.15	China	Pig
KX247827	2016.05.15	China	Pig
KX247829	2016.05.15	China	Pig
KX247829	2016.05.15	China	Pig
KX247830	2016.05.15	China	Pig
KX247831	2016.05.15	China	Pig
KX247832	2016.05.15	China	Pig
KX247833	2016.05.15	China	Pig
KX247834	2016.05.15	China	Pig
KX247835	2016.05.15	China	Pig
KX247836	2016.05.15	China	Pig
KX247837	2016.05.15	China	Pig
KX247838	2016.05.15	China	Pig
KX247839	2016.05.15	China	Pig
KX247840	2016.05.15	China	Pig
KX247841	2016.05.15	China	Pig
KX247842	2016.05.15	China	Pig
KX247843	2016.05.15	China	Pig
KX247844	2016.05.15	China	Pig
KX298473	2016.05.26	China	Pig
KX298474	2016.05.26	China	Pig
KX352153	2016.06.03	China	Pig
KX352154	2016.06.03	China	Pig
KX352155	2016.06.03	China	Pig
KX352156	2016.06.03	China	Pig
KX352157	2016.06.03	China	Pig
KX352158	2016.06.03	China	Pig
KX352159	2016.06.03	China	Pig
KX352160	2016.06.03	China	Pig
KX352161	2016.06.03	China	Pig
KX352445	2016.06.02	China	Pig
KX668489	2016.08.05	China	Pig
KX668490	2016.08.05	China	Pig
KX668491	2016.08.05	China	Pig
KX668492	2016.08.05	China	Pig
KX814347	2016.08.31	China	Pig
KX814348	2016.08.31	China	Pig
KX814349	2016.09.02	China	Pig
KX814350	2016.09.02	China	Pig
KX814351	2016.09.02	China	Pig
KX814352	2016.09.02	China	Pig
KX826907	2016.09.05	China	Pig
KX826908	2016.09.05	China	Pig
KX828213	2016.09.06	South Korea	Pig
KX828214	2016.09.06	South Korea	Pig
KX828215	2016.09.06	South Korea	Pig
KX828216	2016.09.06	South Korea	Pig
KX828217	2016.09.06	South Korea	Pig
KX828218	2016.09.06	South Korea	Pig
KX828219	2016.09.06	South Korea	Pig
KX828220	2016.09.06	South Korea	Pig
KX828221	2016.09.06	South Korea	Pig
KX828222	2016.09.06	South Korea	Pig
KX828223	2016.09.06	South Korea	Pig
KX828224	2016.09.06	South Korea	Pig
KX828225	2016.09.06	South Korea	Pig
KX828226	2016.09.06	South Korea	Pig
KX828227	2016.09.06	South Korea	Pig
KX828228	2016.09.06	South Korea	Pig
KX828229	2016.09.06	South Korea	Pig
KX828230	2016.09.06	South Korea	Pig
KX828231	2016.09.06	South Korea	Pig
KX828232	2016.09.06	South Korea	Pig
KX828233	2016.09.06	South Korea	Pig
KX828234	2016.09.06	South Korea	Pig
KX828235	2016.09.06	South Korea	Pig
KX828236	2016.09.06	South Korea	Pig
KX828237	2016.09.06	South Korea	Pig
KX828238	2016.09.06	South Korea	Pig
KX828239	2016.09.06	South Korea	Pig
KX828240	2016.09.06	South Korea	Pig
KX828241	2016.09.06	South Korea	Pig
KX828581	2016.09.06	South Korea	Pig
KX831475	2016.09.08	China	Pig
KX831476	2016.09.08	China	Pig
KX831477	2016.09.08	China	Pig
KX831478	2016.09.08	China	Pig
KX831479	2016.09.08	China	Pig
KX831480	2016.09.08	China	Pig
KX831481	2016.09.08	China	Pig
KX831482	2016.09.08	China	Pig
KX831483	2016.09.08	China	Pig
KX844823	2016.09.11	China	Pig
KX844824	2016.09.11	China	Pig
KX844825	2016.09.11	China	Pig
KX845692	2016.09.13	China	Pig
KX845693	2016.09.13	China	Pig
KX845694	2016.09.13	China	Pig
KX845695	2016.09.13	China	Pig
KX855982	2016.09.13	China	Pig
KX855983	2016.09.14	China	Pig
KX855984	2016.09.14	China	Pig
KX856425	2016.09.14	China	Pig
KX865092	2016.09.17	China	Pig
KX865093	2016.09.17	China	Pig
KX865094	2016.09.17	China	Pig
KX867818	2016.09.17	China	Pig
KX867819	2016.09.17	China	Pig
KX867820	2016.09.17	China	Pig
KX867821	2016.09.17	China	Pig
KX894318	2016.09.23	China	Pig
KX894319	2016.09.23	China	Pig
KX894320	2016.09.23	China	Pig
KX894321	2016.09.23	China	Pig
KX904945	2016.09.27	China	Pig
KX904946	2016.09.27	China	Pig
KX904947	2016.09.27	China	Pig
KX904948	2016.09.27	China	Pig
KX904949	2016.09.27	China	Pig
KX904950	2016.09.27	China	Pig
KX904951	2016.09.27	China	Pig
KX904952	2016.09.27	China	Pig
KX904953	2016.09.27	China	Pig
KX928993	2016.09.28	China	Pig
KX928994	2016.09.28	China	Pig
KX928995	2016.09.28	China	Pig
KX928996	2016.09.28	China	Pig
KX928997	2016.09.28	China	Pig
KX928998	2016.09.28	China	Pig
KX928999	2016.09.28	China	Pig
KX929000	2016.09.28	China	Pig
KX929001	2016.09.28	China	Pig
KX929002	2016.09.28	China	Pig
KX929003	2016.09.28	China	Pig
KX929004	2016.09.28	China	Pig
KX929005	2016.09.28	China	Pig
KX929006	2016.09.28	China	Pig
KX929007	2016.09.28	China	Pig
KX929008	2016.09.28	China	Pig
KX929009	2016.09.28	China	Pig
KX929010	2016.09.28	China	Pig
KX929011	2016.09.28	China	Pig
KX929012	2016.09.28	China	Pig
KX929013	2016.09.28	China	Pig
KX929014	2016.09.28	China	Pig
KX929015	2016.09.28	China	Pig
KX929016	2016.09.28	China	Pig
KX929017	2016.09.28	China	Pig
KX929018	2016.09.28	China	Pig
KX929019	2016.09.28	China	Pig
KX960916	2016.10.06	China	Pig
KX960917	2016.10.06	China	Pig
KX960918	2016.10.06	China	Pig
KX960919	2016.10.06	China	Pig
KX960920	2016.10.06	China	Pig
KX960921	2016.10.06	China	Pig
KX960922	2016.10.06	China	Pig
KX960923	2016.10.06	China	Pig
KX960924	2016.10.06	China	Pig
KX960925	2016.10.06	China	Pig
KX960926	2016.10.06	China	Pig
KX960927	2016.10.06	China	Pig
KX960928	2016.10.06	China	Pig
KX960929	2016.10.06	China	Pig
KX960930	2016.10.06	China	Pig
KX960931	2016.10.06	China	Pig
KX960932	2016.10.06	China	Pig
KX960933	2016.10.06	China	Pig
KX960934	2016.10.06	China	Pig
KX960935	2016.10.06	China	Pig
KX960936	2016.10.06	China	Pig
KX960937	2016.10.06	China	Pig
KX960938	2016.10.06	China	Pig
KX960939	2016.10.06	China	Pig
KX960940	2016.10.06	China	Pig
KX960941	2016.10.06	China	Pig
KX960942	2016.10.06	China	Pig
KX960943	2016.10.06	China	Pig
KX960944	2016.10.06	China	Pig
KX960945	2016.10.06	China	Pig
KX960946	2016.10.06	China	Pig
KX960947	2016.10.06	China	Pig
KX960948	2016.10.06	China	Pig
KX960949	2016.10.06	China	Pig
KX981602	2016.10.11	China	Pig
KX981603	2016.10.11	China	Pig
KX981604	2016.10.11	China	Pig
KY084478	2016.11.04	Brazil	Pig
KY126311	2016.11.13	China	Pig
KY126312	2016.11.13	China	Pig
KY126313	2016.11.13	China	Pig
KY126314	2016.11.13	China	Pig
KY126315	2016.11.13	China	Pig
KY126317	2016.11.14	China	Pig
KY211020	2016.11.18	China	Pig
KY305198	2016.12.06	China	Pig
KY305199	2016.12.06	China	Pig
KY305200	2016.12.06	China	Pig
KY305201	2016.12.06	China	Pig
KY305202	2016.12.06	China	Pig
KY305203	2016.12.06	China	Pig
KY305204	2016.12.06	China	Pig
KY347898	2016.12.12	China	Pig
KY347899	2016.12.12	China	Pig
KY388466	2016.12.22	Germany	Pig
KY388467	2016.12.22	Germany	Pig
KY388468	2016.12.22	Germany	Pig
KY388469	2016.12.22	Germany	Pig
KY388470	2016.12.22	Germany	Pig
KY388471	2016.12.22	Germany	Pig
KY388472	2016.12.22	Germany	Pig
KY388473	2016.12.22	Germany	Pig
KY388474	2016.12.22	Germany	Pig
KY388475	2016.12.22	Germany	Pig
KY388476	2016.12.22	Germany	Pig
KY388477	2016.12.22	Germany	Pig
KY388478	2016.12.22	Germany	Pig
KY388479	2016.12.22	Germany	Pig
KY425814	2017.01.04	China	Pig
KY425815	2017.01.04	China	Pig
KY440165	2017.01.09	Germany	Pig
KY440166	2017.01.09	Germany	Pig
KY509295	2017.01.26	China	Pig
KY509296	2017.01.26	China	Pig
KY569375	2017.02.06	China	Pig
KY569376	2017.02.05	China	Pig
KY569377	2017.02.05	China	Pig
KY569378	2017.02.05	China	Pig
KY569379	2017.02.05	China	Pig
KY569380	2017.02.05	China	Pig
KY569381	2017.02.05	China	Pig
KY569382	2017.02.05	China	Pig
KY569383	2017.02.05	China	Pig
KY613025	2017.02.10	China	Pig
KY613026	2017.02.10	China	Pig
KY613027	2017.02.10	China	Pig
KY613028	2017.02.10	China	Pig
KY613029	2017.02.11	China	Pig
KY613030	2017.02.11	China	Pig
KY613031	2017.02.11	China	Pig
KY613030	2017.02.13	China	Pig
KY646109	2017.02.20	China	Pig
KY652744	2017.02.20	China	Pig
KY652745	2017.02.20	China	Pig
KY652746	2017.02.20	China	Pig
[truncated: 1,178 more rows]

## Sheet: PCV3
Strains	Collection Date	Country	Host
>MN725086	20190630	Malaysia	Pig
>MN725085	20190630	Malaysia	Pig
>MN725084	20190630	Malaysia	Pig
>MN725083	20190630	Malaysia	Pig
>MN725082	20190630	Malaysia	Pig
>MN725080	20180630	Malaysia	Pig
>MK820624	20180106	Germany	Pig
>MK058529	20180921	Germany	Pig
>MK058528	20180907	Germany	Pig
>MG564175	20160630	China	Pig
>MG564174	20160630	China	Pig
>MH603565	20171015	USA	Pig
>MH603564	20170630	USA	Pig
>MH603563	20170630	USA	Pig
>MH603562	20170630	USA	Pig
>MH603561	20170630	USA	Pig
>MH603560	20170630	USA	Pig
>MH603559	20170630	USA	Pig
>MH603558	20170630	USA	Pig
>MH603557	20170630	USA	Pig
>MH603556	20170630	USA	Pig
>MH603555	20170630	USA	Pig
>MH603554	20170630	USA	Pig
>MH603553	20170630	USA	Pig
>MH603552	20170630	USA	Pig
>MH603551	20170630	USA	Pig
>MH603550	20170630	USA	Pig
>MH603549	20170630	USA	Pig
>MH603548	20170630	USA	Pig
>MH603547	20170630	USA	Pig
>MH603546	20170630	USA	Pig
>MH603545	20170630	USA	Pig
>MH603544	20170630	USA	Pig
>MH603543	20170630	USA	Pig
>MH603542	20170630	USA	Pig
>MH603541	20170630	USA	Pig
>MH603540	20170630	USA	Pig
>MH603539	20170630	USA	Pig
>MH603538	20170630	USA	Pig
>MH603537	20170630	USA	Pig
>MH603536	20170630	USA	Pig
>MH603535	20170630	USA	Pig
>MH603534	20170630	USA	Pig
>MH603533	20170630	USA	Pig
>MK580468	20170415	China	Pig
>MK580467	20170615	China	Pig
>MK580466	20180215	China	Pig
>MK580465	20180415	China	Pig
>MH823221	20180815	China	Pig
>MH823220	20180815	China	Pig
>MH823219	20180815	China	Pig
>MG868946	20170630	China	Pig
>MG868945	20170630	China	Pig
>MG868944	20170630	China	Pig
>MG868943	20170630	China	Pig
>MG868942	20170630	China	Pig
>MG868941	20170630	China	Pig
>MG868940	20170630	China	Pig
>MH327785	20180630	Colombia	Pig
>MH327784	20180630	Colombia	Pig
>MG595741	20170817	Hungary	Pig
>MF079254	20160630	Brazil	Pig
>MF079253	20160630	Brazil	Pig
>MG727540	20170815	China	Pig
>MG727539	20170815	China	Pig
>MG727538	20170815	China	Pig
>MG727537	20170815	China	Pig
>MG550107	20170916	China	Pig
>MG014376	20150630	China	Pig
>MG014375	20150630	China	Pig
>MG014374	20150630	China	Pig
>MG014373	20150630	China	Pig
>MG014372	20150630	China	Pig
>MG014371	20150630	China	Pig
>MG014370	20150630	China	Pig
>MG014369	20150630	China	Pig
>MG014368	20150630	China	Pig
>MG014367	20150630	China	Pig
>MG014366	20150630	China	Pig
>MG014365	20150630	China	Pig
>MG014364	20150630	China	Pig
>MG014363	20150630	China	Pig
>MG014362	20150630	China	Pig
>KY418606	20161218	China	Pig
>MT312226	20191215	China	Pig
>MT461294	20180630	China	Pig
>MT461293	20150630	China	Pig
>MT461292	20180630	China	Pig
>MT375541	20150630	China	Pig
>MT375540	20180630	China	Pig
>MT347692	20190630	China	Pig
>MN698824	20190615	South Korea	Pig
>MN698823	20190615	South Korea	Pig
>MN698822	20190615	South Korea	Pig
>MN698821	20180615	South Korea	Pig
>MN698820	20180615	South Korea	Pig
>MN698819	20180615	South Korea	Pig
>MN698818	20170615	South Korea	Pig
>MN698817	20170615	South Korea	Pig
>MN698816	20170615	South Korea	Pig
>MN698815	20160615	South Korea	Pig
>MN698814	20160615	South Korea	Pig
>MN698813	20160615	South Korea	Pig
>MN698812	20150615	South Korea	Pig
>MN698811	20150615	South Korea	Pig
>MN698810	20150615	South Korea	Pig
>MN698809	20140615	South Korea	Pig
>MN698808	20140615	South Korea	Pig
>MN698807	20140615	South Korea	Pig
>MN698806	20130615	South Korea	Pig
>MN698805	20130615	South Korea	Pig
>MN698804	20130615	South Korea	Pig
>MN698803	20120615	South Korea	Pig
>MN698802	20120615	South Korea	Pig
>MN698801	20120615	South Korea	Pig
>MN698800	20110615	South Korea	Pig
>MN698799	20110615	South Korea	Pig
>MN698798	20110615	South Korea	Pig
>MN698797	20100615	South Korea	Pig
>MN698796	20100615	South Korea	Pig
>MN698795	20100615	South Korea	Pig
>MN698794	20090615	South Korea	Pig
>MN698793	20090615	South Korea	Pig
>MN698792	20090615	South Korea	Pig
>MT473952	20191215	China	Pig
>MT473951	20190915	China	Pig
>MT473950	20190815	China	Pig
>MT473949	20190915	China	Pig
>MT473948	20180415	China	Pig
>MT473947	20181115	China	Pig
>MT473946	20180715	China	Pig
>MT473945	20180615	China	Pig
>MT473944	20180415	China	Pig
>MT473943	20180415	China	Pig
>MT473942	20180415	China	Pig
>MT473941	20170415	China	Pig
>MT473940	20171115	China	Pig
>MT473939	20170915	China	Pig
>MT473938	20170515	China	Pig
>MT473937	20170515	China	Pig
>MN790776	20160630	China	Pig
>MN790775	20160630	China	Pig
>MN790774	20160630	China	Pig
>MN507536	20180715	China	Pig
>MN510467	20161215	China	Pig
>MN510466	20170515	China	Pig
>MT104510	20180615	China	Pig
>MK585353	20180630	Malaysia	Pig
>MK585352	20170630	Malaysia	Pig
>MK585351	20170630	Malaysia	Pig
>MK585350	20170630	Malaysia	Pig
>MK585347	20170630	Malaysia	Pig
>MK496297	20180630	Malaysia	Pig
>MK496296	20180630	Malaysia	Pig
>MK496295	20180630	Malaysia	Pig
>MK496294	20180630	Malaysia	Pig
>MK496293	20180630	Malaysia	Pig
>MK496292	20180630	Malaysia	Pig
>MK496291	20180630	Malaysia	Pig
>MK496290	20180630	Malaysia	Pig
>MK496289	20180630	Malaysia	Pig
>MK496288	20180630	Malaysia	Pig
>MK496287	20180630	Malaysia	Pig
>MK496286	20180630	Malaysia	Pig
>MK496285	20180630	Malaysia	Pig
>MK496284	20180630	Malaysia	Pig
>MK496283	20180630	Malaysia	Pig
>MK496282	20180630	Malaysia	Pig
>MK496281	20180630	Malaysia	Pig
>MK496280	20180630	Malaysia	Pig
>MK496279	20180630	Malaysia	Pig
>MK496278	20180630	Malaysia	Pig
>MK496277	20180630	Malaysia	Pig
>MK496276	20180630	Malaysia	Pig
>MK496275	20180630	Malaysia	Pig
>MK496274	20180630	Malaysia	Pig
>MK496273	20180630	Malaysia	Pig
>MK496272	20180630	Malaysia	Pig
>MK496271	20180630	Malaysia	Pig
>MK496270	20180630	Malaysia	Pig
>MK496269	20180630	Malaysia	Pig
>MK105924	20180630	Malaysia	Pig
>MH699985	20180730	Brazil	Pig
>MH683051	20180630	Brazil	Pig
>MH177453	20170515	China	Pig
>MG870097	20180127	China	Pig
>MG870096	20180127	China	Pig
>MG870095	20180127	China	Pig
>MG778698	20170404	China	Pig
>LC269727	20170113	Japan	Pig
>MH229786	20170517	Thailand	Pig
>MH192341	20170916	Thailand	Pig
>MG546667	20161215	China	Pig
>MG372491	20160515	China	Pig
>MG372489	20130715	China	Pig
>MG372488	20061015	China	Pig
>MG372487	20130715	China	Pig
>MG372486	20160815	China	Pig
>MG372485	20160915	China	Pig
>MG372484	20160515	China	Pig
>MG372483	20170515	China	Pig
>MG253684	20170920	China	Pig
>MG253683	20170920	China	Pig
>MG253682	20170920	China	Pig
>MG253681	20170816	China	Pig
>MG253680	20170816	China	Pig
>MG253679	20170916	China	Pig
>MG253678	20170912	China	Pig
>MF677841	20170630	China	Pig
>MF677840	20170630	China	Pig
>MF677839	20170630	China	Pig
>MF677838	20170630	China	Pig
>MF677837	20160630	China	Pig
>MF677836	20160630	China	Pig
>MF677835	20160630	China	Pig
>MG679917	20170630	Russia	Pig
>MG679916	20170630	Russia	Pig
>MF448446	20170417	South Korea	Pig
>MF448445	20170407	South Korea	Pig
>MF318453	20160630	South Korea	Pig
>MF318452	20150630	South Korea	Pig
>MF318451	20150630	South Korea	Pig
>MF318450	20150630	South Korea	Pig
>MF318449	20150630	South Korea	Pig
>MF318448	20160630	South Korea	Pig
>MF805724	20170630	South Korea	Pig
>MF805723	20170630	South Korea	Pig
>MF805722	20160630	South Korea	Pig
>MF805721	20160630	South Korea	Pig
>MF805720	20170630	South Korea	Pig
>MF805719	20170630	South Korea	Pig
>MG310152	20170715	Thailand	Pig
>KY421348	20160630	China	Pig
>KY421347	20160630	China	Pig
>MF069116	20160630	China	Pig
>MF069115	20161215	China	Pig
>MF405277	20170425	China	Pig
>MF405274	20170420	China	Pig
>MF405273	20170415	China	Pig
>MF405272	20170412	China	Pig
>MF589107	20170615	China	Pig
>MF589106	20160215	China	Pig
>MF589105	20160215	China	Pig
>MF589104	20150815	China	Pig
>MF589103	20150415	China	Pig
>MF589102	20160615	China	Pig
>MF162299	20170515	China	Pig
>MF162298	20170515	China	Pig
>KY075994	20160630	China	Pig
>KY075993	20160630	China	Pig
>KY075992	20160630	China	Pig
>KY075991	20160630	China	Pig
>KY075990	20160630	China	Pig
>KY075989	20160630	China	Pig
>KY075988	20160630	China	Pig
>KY075987	20160630	China	Pig
>KY075986	20160630	China	Pig
>KY354039	20160630	China	Pig
>KY354038	20160630	China	Pig
>MN781192	20190630	Italy	Pig
>MN781191	20190630	Italy	Pig
>MN781190	20190630	Italy	Pig
>MN781189	20190630	Italy	Pig
>MN781188	20190630	Italy	Pig
>MN781187	20180630	Italy	Pig
>MN788153	20170630	Italy	Pig
>MN788152	20170630	Italy	Pig
>MN788151	20160630	Italy	Pig
>MN788150	20170630	Italy	Pig
>MN788149	20180630	Italy	Pig
>MN788148	20180630	Italy	Pig
>MN788147	20170630	Italy	Pig
>MN788146	20160630	Italy	Pig
>MN788145	20170630	Italy	Pig
>MN788144	20170630	Italy	Pig
>MN788143	20170630	Italy	Pig
>MN788142	20160630	Italy	Pig
>MN788141	20160630	Italy	Pig
>MN788140	20170630	Italy	Pig
>MN788139	20170630	Italy	Pig
>MN788138	20170630	Italy	Pig
>MN788137	20190630	Italy	Pig
>MN788136	20170630	Italy	Pig
>MN788135	20170630	Italy	Pig
>MN788134	20190630	Italy	Pig
>MN788133	20160630	Italy	Pig
>MN788132	20190630	Italy	Pig
>MN788131	20160630	Italy	Pig
>MN788130	20160630	Italy	Pig
>MN788129	20160630	Italy	Pig
>MN788128	20190630	Italy	Pig
>MN788127	20160630	Italy	Pig
>MN788126	20170630	Italy	Pig
>MN788125	20170630	Italy	Pig
>MN788124	20180630	Italy	Pig
>MN788123	20180630	Italy	Pig
>MT350555	20170630	Spain	Pig
>MT350554	20170630	Spain	Pig
>MT350553	20170630	Spain	Pig
>MT350552	20170630	Spain	Pig
>MT350551	20170630	Spain	Pig
>MT350550	20170630	Spain	Pig
>MT350549	20170630	Spain	Pig
>MT350548	20170630	Spain	Pig
>MT350547	20170630	Spain	Pig
>MT350546	20170630	Spain	Pig
>MT350545	20170630	Spain	Pig
>MT350544	20170630	Spain	Pig
>MT350543	20170630	Spain	Pig
>MT350542	20170630	Spain	Pig
>MT350541	20170630	Spain	Pig
>MT350540	20170630	Spain	Pig
>MT350539	20170630	Spain	Pig
>MT350538	20170630	Spain	Pig
>MT350537	20170630	Spain	Pig
>MT350536	20170630	Spain	Pig
>MT350535	20170630	Spain	Pig
>MT350534	20170630	Spain	Pig
>MT350533	20170630	Spain	Pig
>MT350532	20170630	Spain	Pig
>MT350531	20170630	Spain	Pig
>MT350530	20170630	Spain	Pig
>MT350529	20170630	Spain	Pig
>MT350528	20170630	Spain	Pig
>MT350527	20170630	Spain	Pig
>MT350526	20170630	Spain	Pig
>MT350525	20170630	Spain	Pig
>MT350524	20170630	Spain	Pig
>MT350523	20170630	Spain	Pig
>MT350522	20170630	Spain	Pig
>MT350521	20170630	Spain	Pig
>MT350520	20170630	Spain	Pig
>MT350519	20170630	Spain	Pig
>MT350518	20170630	Spain	Pig
>MT350517	20170630	Spain	Pig
>MN067901	20170630	China	Pig
>MN067900	20170630	China	Pig
>MN067899	20180630	China	Pig
>MN067898	20180630	China	Pig
>MN067897	20170630	China	Pig
>MN067896	20170630	China	Pig
>MN031988	20161215	China	Pig
>MN431644	20180630	China	Pig
>MN431643	20180630	China	Pig
>MN431642	20180630	China	Pig
>MN431641	20180630	China	Pig
>MN431640	20180630	China	Pig
>MN431639	20180630	China	Pig
>MN431638	20180630	China	Pig
>MN431637	20180630	China	Pig
>MT183690	20190915	China	Pig
>MN907812	20190715	Chile	Pig
>MN075134	20181214	China	Pig
>MN075133	20180905	China	Pig
>MN075132	20180921	China	Pig
>MN075131	20181008	China	Pig
>MN075130	20180516	China	Pig
>MN075129	20180413	China	Pig
>MN075128	20180102	China	Pig
>MH184542	20170915	China	Pig
>MH184541	20170915	China	Pig
>MH184540	20170915	China	Pig
>MH184539	20170915	China	Pig
>MH184538	20170915	China	Pig
>MH184537	20170915	China	Pig
>MH184536	20170915	China	Pig
>MH184535	20170915	China	Pig
>MH184534	20170915	China	Pig
>MH184533	20170915	China	Pig
>MK452768	20171212	South Korea	Pig
>MK934768	20170630	South Korea	Pig
>MK934767	20170630	South Korea	Pig
>MK934766	20170630	South Korea	Pig
>MK934765	20170630	South Korea	Pig
>MF072716	20170203	China	Pig
>MK746104	20180915	China	Pig
>MK746103	20190115	China	Pig
>MK746102	20180915	China	Pig
>MK746101	20180915	China	Pig
>MK746100	20180915	China	Pig
>MK746099	20180815	China	Pig
>MK746098	20180815	China	Pig
>MK814116	20060630	China	Pig
>MK814114	20130630	China	Pig
>MK814113	20130630	China	Pig
>MK656956	20180515	China	Pig
>MK645719	20180801	China	Pig
>MK645718	20180801	China	Pig
>MK645717	20180801	China	Pig
>MK645716	20180801	China	Pig
>MK645715	20180801	China	Pig
>MK568470	20180918	China	Pig
>MK568469	20180918	China	Pig
>MK178322	20180630	China	Pig
>MK178321	20180630	China	Pig
>MK178320	20180630	China	Pig
>MK178319	20180630	China	Pig
>MK178318	20180630	China	Pig
>MK178317	20180630	China	Pig
>MK178316	20180630	China	Pig
>MK178315	20180630	China	Pig
>MK178314	20180630	China	Pig
>MK178313	20180630	China	Pig
>MK178312	20180630	China	Pig
>MK178311	20180630	China	Pig
>MK178310	20180630	China	Pig
>MK178309	20180630	China	Pig
>MK178308	20180630	China	Pig
>MK178307	20180630	China	Pig
>MK178306	20180630	China	Pig
>MK178305	20180630	China	Pig
>MK178304	20180630	China	Pig
>MK178303	20180630	China	Pig
>MK178302	20180630	China	Pig
>MK178301	20180630	China	Pig
>MK178300	20180630	China	Pig
>MK178299	20180630	China	Pig
>MK178298	20180630	China	Pig
>MK178297	20180630	China	Pig
>MG902942	20180630	China	Pig
>MG902941	20180630	China	Pig
>MG902940	20180630	China	Pig
>MG902939	20180630	China	Pig
>MK343155	20180630	China	Pig
>MK343154	20180630	China	Pig
>MK284236	20180630	China	Pig
>MK178296	20180630	China	Pig
>MK178295	20180630	China	Pig
>MK178294	20180630	China	Pig
>MK178293	20180630	China	Pig
>MK178292	20180630	China	Pig
>MK178291	20170630	China	Pig
>MK178290	20170630	China	Pig
>MK178289	20180630	China	Pig
>MK178288	20180630	China	Pig
>MK178287	20180630	China	Pig
>MK178286	20170630	China	Pig
>MK178285	20180630	China	Pig
>MK178284	20180630	China	Pig
>MK178283	20180630	China	Pig
>MK178282	20180630	China	Pig
>MK178281	20180630	China	Pig
>MK178280	20180630	China	Pig
>MK117051	20180630	China	Pig
>MK503331	20180630	China	Pig
>MK347417	20180630	China	Pig
>MK347416	20170630	China	Pig
>MK347415	20160630	China	Pig
>MK347414	20170630	China	Pig
>MH231555	20180402	China	Pig
>MH231554	20180131	China	Pig
>MH231553	20180131	China	Pig
>MH231552	20180117	China	Pig
>MK000387	20180105	China	Pig
>MK095625	20180815	China	Pig
>MK095624	20180415	China	Pig
>MK095623	20180315	China	Pig
>MK095622	20180315	China	Pig
>MK095621	20180115	China	Pig
>MK095620	20180115	China	Pig
>MK340753	20180715	China	Pig
>MH916639	20170516	China	Pig
>MH916638	20170516	China	Pig
>MH916637	20170516	China	Pig
>MH916636	20170516	China	Pig
>MH916635	20170516	China	Pig
>MK454953	20170915	China	Pig
>MK454952	20180915	China	Pig
>MK454951	20180915	China	Pig
>MH547276	20180315	China	Pig
>MH107164	20160630	China	Pig
>MH107163	20160630	China	Pig
>MH107162	20160630	China	Pig
>MH107161	20160630	China	Pig
>MH445396	20180630	China	Pig
>MH445395	20180630	China	Pig
>MH445394	20180630	China	Pig
>MH445393	20180630	China	Pig
>MH367850	20170630	China	Pig
>MH367849	20170630	China	Pig
>MH367848	20170630	China	Pig
>MH367847	20170630	China	Pig
>MH367846	20170630	China	Pig
>MH367845	20170630	China	Pig
>MK142773	20180630	China	Pig
>MK142772	20170630	China	Pig
>MK142771	20160630	China	Pig
>MH491030	20180215	China	Pig
>MH491029	20180415	China	Pig
>MH491028	20171015	China	Pig
>MH491027	20170815	China	Pig
>MH491026	20170615	China	Pig
>MH491025	20170215	China	Pig
>MH491024	20180415	China	Pig
>MH491023	20180315	China	Pig
>MH491022	20180315	China	Pig
>MH491021	20180215	China	Pig
>MH491020	20171215	China	Pig
>MH491019	20170515	China	Pig
>MH491018	20170215	China	Pig
>MH491017	20180315	China	Pig
>MH491016	20180115	China	Pig
>MH286898	20170630	China	Pig
>MH410564	20160114	China	Pig
>MH410563	20160113	China	Pig
>MH410562	20150610	China	Pig
>MH410561	20160103	China	Pig
>MG897494	20170801	China	Pig
>MG897493	20170801	China	Pig
>MG897492	20170801	China	Pig
>MG897491	20170801	China	Pig
>MG897490	20170801	China	Pig
>MG897489	20170801	China	Pig
>MG897488	20170801	China	Pig
>MG897487	20170801	China	Pig
>MG897486	20170801	China	Pig
>MG897485	20170801	China	Pig
>MG897484	20170801	China	Pig
>MG897483	20170801	China	Pig
>MG897482	20170801	China	Pig
>MG897481	20170801	China	Pig
>MG897480	20170801	China	Pig
>MG897479	20170801	China	Pig
>MG897478	20170801	China	Pig
>MG897477	20170801	China	Pig
>MG897476	20170801	China	Pig
>MG897475	20170801	China	Pig
>MG897474	20170801	China	Pig
>MG897473	20170801	China	Pig
>MH101645	20171115	China	Pig
>MH558676	20120630	China	Pig
>MG947596	20170630	China	Pig
>MH277119	20180630	China	Pig
>MH277118	20180630	China	Pig
>MH277117	20180630	China	Pig
>MH277116	20180630	China	Pig
>MH277115	20180630	China	Pig
>MH277114	20180630	China	Pig
>MH277113	20180630	China	Pig
>MH277112	20180630	China	Pig
>MH277111	20180630	China	Pig
>MH277110	20180630	China	Pig
>MH277109	20180630	China	Pig
>MH277108	20180630	China	Pig
>MH277107	20180630	China	Pig
>MH522791	20170115	China	Pig
>LC383841	20160929	Japan	Pig
>LC383840	20160125	Japan	Pig
>MG696866	20170315	China	Pig
>MH192340	20170702	Mexico	Pig
>MH121060	20170330	Mexico	Pig
>MH607133	20180215	China	Pig
>NC031753	20150630	USA	Pig
>MG860486	20160310	China	Pig
>MF593110	20160630	China	Pig
>MG650176	19960630	China	Pig
>MG650175	19980630	China	Pig
>MG650174	19980630	China	Pig
>MG650173	19980630	China	Pig
>MG650172	19980630	China	Pig
>MG250187	20170630	China	Pig
>MG250186	20170630	China	Pig
>MG250185	20170630	China	Pig
>MG250184	20170630	China	Pig
>MG250183	20170630	China	Pig
>MG250182	20170630	China	Pig
>MG250181	20170630	China	Pig
>MG250180	20170630	China	Pig
>MG250179	20160630	China	Pig
>MG250178	20170630	China	Pig
>MG250177	20170630	China	Pig
>MG250176	20170630	China	Pig
>MF069252	20170630	China	Pig
>MF063071	20160630	China	Pig
>MF063070	20170630	China	Pig
>KY924475	20170630	China	Pig
>KY924474	20160630	China	Pig
>KY924473	20170630	China	Pig
>KY924472	20170630	China	Pig
>MF611878	20170630	South Korea	Pig
>MG765473	20040630	Sweden	Pig
>KY753913	20160630	China	Pig
>KY753912	20160630	China	Pig
>KY753911	20160630	China	Pig
>MF155643	20160630	China	Pig
>MF155642	20160630	China	Pig
>MF155641	20160630	China	Pig
>MF405275	20170422	China	Pig
>MF405271	20170307	China	Pig
>MF084994	20160630	China	Pig
>MF611877	20160630	China	Pig
>MF611876	20160630	China	Pig
>KY865243	20160715	China	Pig
>KY865242	20160715	China	Pig
>KY778777	20170630	China	Pig
>KY778776	20170630	China	Pig
>KY996345	20160630	China	Pig
>KY996344	20160630	China	Pig
>KY996343	20160630	China	Pig
>KY996342	20160630	China	Pig
>KY996341	20160630	China	Pig
>KY996340	20160630	China	Pig
>KY996339	20160630	China	Pig
>KY996338	20160630	China	Pig
>KY996337	20160630	China	Pig
>KX966193	20160630	USA	Pig
>KX898030	20160630	USA	Pig
>KX778720	20150630	USA	Pig
>KX458235	20150630	USA	Pig
>KT869077	20150630	USA	Pig
>MF769811	20170201	China	Pig
>MF769810	20170201	China	Pig
>MF769809	20170201	China	Pig
>MF769808	20170201	China	Pig
>MF769807	20170201	China	Pig
>MF769806	20170201	China	Pig
>MF769805	20170201	China	Pig

## Sheet: PCV4
Strains	Collection Date	Country	Host
>MT882412	2017.06.30	China	Pig
>MT882411	2017.06.30	China	Pig
>MT882410	2017.06.30	China	Pig
>MT882344	2020.04.23	China	Pig
>MT311854	2018.06.30	China	Pig
>MT311853	2018.06.30	China	Pig
>MT311852	2018.06.30	China	Pig
>MK986820	2019.02.14	China	Pig
>ON937576	2021.06.30	China	Pig
>MZ593773	2021.06.30	China	Pig
>MZ593772	2021.06.30	China	Pig
>MZ593771	2021.06.30	China	Pig
>MZ593770	2021.06.30	China	Pig
>MZ593769	2021.06.30	China	Pig
>OP497960	2022.06.30	China	Pig
>MW759029	2017.06.30	China	Pig
>MW759028	2017.06.30	China	Pig
>MW759027	2019.06.30	China	Pig
>MW759026	2020.06.30	China	Pig
>MW712668	2020.10.28	China	Pig
>MW712667	2020.11.25	China	Pig
>MW988112	2020.06.30	China	Pig
>MW988111	2020.06.30	China	Pig
>MW988110	2020.06.30	China	Pig
>MW988109	2020.06.30	China	Pig
>MW988108	2020.06.30	China	Pig
>MW262984	2018.06.25	China	Pig
>MW262983	2018.06.02	China	Pig
>MW262982	2018.06.13	China	Pig
>MW262981	2018.06.16	China	Pig
>MW262980	2017.11.07	China	Pig
>MW262979	2015.10.01	China	Pig
>MW262978	2020.09.20	China	Pig
>MW262977	2020.09.20	China	Pig
>MW262976	2020.09.20	China	Pig
>MW262975	2020.09.20	China	Pig
>MW262974	2020.09.20	China	Pig
>MW262973	2020.09.20	China	Pig
>MW084633	2019.06.30	China	Pig
>MW600960	2017.06.15	China	Pig
>MW600959	2016.01.15	China	Pig
>MW600958	2012.12.15	China	Pig
>MW600957	2016.01.15	China	Pig
>MW600956	2015.12.15	China	Pig
>MW600955	2016.03.15	China	Pig
>MW600954	2017.02.15	China	Pig
>MW600953	2012.12.15	China	Pig
>MW600952	2017.04.15	China	Pig
>MW600951	2018.12.15	China	Pig
>MW600950	2018.11.15	China	Pig
>MW600949	2020.11.15	China	Pig
>MW600948	2020.07.15	China	Pig
>MW600947	2020.06.15	China	Pig
>MW538943	2020.05.15	China	Pig
>MT193106	2019.10.15	China	Pig
>MT193105	2019.10.15	China	Pig
>MT769268	2019.01.02	China	Pig
>MT015686	2019.02.15	China	Pig
>MT721742	2019.06.15	China	Pig

## Sheet: Pigeon
Strains	Collection Date	Country	Host
>MW656169	2020.05.25	Poland	Pigeon
>MW656168	2020.05.25	Poland	Pigeon
>MW656167	2020.05.25	Poland	Pigeon
>MW656166	2020.05.25	Poland	Pigeon
>MW656165	2020.05.25	Poland	Pigeon
>MW656164	2020.05.25	Poland	Pigeon
>MW656163	2020.05.25	Poland	Pigeon
>MW656162	2020.05.25	Poland	Pigeon
>MW656161	2020.05.04	Poland	Pigeon
>MW656160	2020.05.04	Poland	Pigeon
>MW656159	2020.05.04	Poland	Pigeon
>MW656158	2020.05.04	Poland	Pigeon
>MW656157	2020.05.04	Poland	Pigeon
>MW656156	2020.05.04	Poland	Pigeon
>MW656155	2020.05.04	Poland	Pigeon
>MW656154	2020.05.04	Poland	Pigeon
>MW656153	2020.05.04	Poland	Pigeon
>MW656152	2020.05.04	Poland	Pigeon
>MW656151	2020.05.26	Poland	Pigeon
>MW656150	2020.05.26	Poland	Pigeon
>MW656149	2020.05.26	Poland	Pigeon
>MW656148	2020.05.26	Poland	Pigeon
>MW656147	2020.05.26	Poland	Pigeon
>MW656146	2020.05.26	Poland	Pigeon
>MW656145	2020.05.26	Poland	Pigeon
>MW656144	2020.05.26	Poland	Pigeon
>MW656143	2020.05.04	Poland	Pigeon
>MW656142	2020.05.26	Poland	Pigeon
>MW656141	2020.05.26	Poland	Pigeon
>MW656140	2020.05.26	Poland	Pigeon
>MW656139	2020.05.26	Poland	Pigeon
>MW656138	2020.05.26	Poland	Pigeon
>MW656137	2020.05.26	Poland	Pigeon
>MW656136	2020.05.26	Poland	Pigeon
>MW656135	2020.05.26	Poland	Pigeon
>MW656134	2020.05.26	Poland	Pigeon
>MW656133	2020.05.26	Poland	Pigeon
>MW656132	2020.05.26	Poland	Pigeon
>MW656131	2020.05.26	Poland	Pigeon
>MW656130	2020.05.26	Poland	Pigeon
>MW656129	2020.05.26	Poland	Pigeon
>MW656128	2020.05.26	Poland	Pigeon
>MW656127	2020.05.04	Poland	Pigeon
>MW656126	2020.05.04	Poland	Pigeon
>MW656125	2020.05.04	Poland	Pigeon
>MW656124	2020.05.04	Poland	Pigeon
>MW656123	2020.05.04	Poland	Pigeon
>MW656122	2020.05.04	Poland	Pigeon
>MW656121	2020.05.15	Poland	Pigeon
>MW656120	2020.05.04	Poland	Pigeon
>MW656119	2020.05.26	Poland	Pigeon
>MW656118	2020.05.26	Poland	Pigeon
>MW656117	2020.05.26	Poland	Pigeon
>MW656116	2020.05.26	Poland	Pigeon
>MW656115	2020.05.26	Poland	Pigeon
>MW656114	2020.05.26	Poland	Pigeon
>MW656113	2020.05.26	Poland	Pigeon
>MW656112	2020.05.26	Poland	Pigeon
>MW656111	2020.05.26	Poland	Pigeon
>MW656110	2020.05.26	Poland	Pigeon
>MW656109	2020.05.26	Poland	Pigeon
>MW656108	2020.05.26	Poland	Pigeon
>MW656107	2020.05.26	Poland	Pigeon
>MW656106	2020.05.26	Poland	Pigeon
>MW656105	2020.05.26	Poland	Pigeon
>MW656104	2020.05.26	Poland	Pigeon
>MW656103	2020.05.06	Poland	Pigeon
>MW656102	2020.05.15	Poland	Pigeon
>MW656101	2020.05.15	Poland	Pigeon
>MW656100	2020.05.15	Poland	Pigeon
>MW656099	2020.05.15	Poland	Pigeon
>MW656098	2020.05.15	Poland	Pigeon
>MW656097	2020.05.15	Poland	Pigeon
>MW656096	2020.05.15	Poland	Pigeon
>MW656095	2020.05.15	Poland	Pigeon
>MW656094	2020.05.15	Poland	Pigeon
>MW656093	2020.05.15	Poland	Pigeon
>MW656092	2020.05.15	Poland	Pigeon
>MW656091	2020.05.26	Poland	Pigeon
>MW656090	2020.05.26	Poland	Pigeon
>MW656089	2020.05.26	Poland	Pigeon
>MW656088	2020.05.26	Poland	Pigeon
>MW656087	2020.05.26	Poland	Pigeon
>MW656086	2020.05.26	Poland	Pigeon
>MW656085	2020.05.26	Poland	Pigeon
>MW656084	2020.05.26	Poland	Pigeon
>MW656083	2020.05.26	Poland	Pigeon
>MW656082	2020.05.26	Poland	Pigeon
>MW656081	2020.05.26	Poland	Pigeon
>MW656080	2020.05.26	Poland	Pigeon
>MW656079	2020.05.26	Poland	Pigeon
>MW656078	2020.05.26	Poland	Pigeon
>MW656077	2020.05.26	Poland	Pigeon
>MW656076	2020.05.26	Poland	Pigeon
>MW656075	2020.05.26	Poland	Pigeon
>MW656074	2020.05.26	Poland	Pigeon
>MW656073	2020.05.26	Poland	Pigeon
>MW656072	2020.05.26	Poland	Pigeon
>MW656071	2020.05.07	Poland	Pigeon
>MW656070.	2020.05.07	Poland	Pigeon
>MW656069	2020.05.07	Poland	Pigeon
>MW656068	2020.05.07	Poland	Pigeon
>MW656067	2020.05.07	Poland	Pigeon
>MW656066	2020.05.07	Poland	Pigeon
>MW656065	2020.05.07	Poland	Pigeon
>MW656064	2020.05.26	Poland	Pigeon
>MW656063	2020.05.26	Poland	Pigeon
>MW656062	2020.05.26	Poland	Pigeon
>MW656061	2020.05.26	Poland	Pigeon
>MW656060	2020.05.26	Poland	Pigeon
>MW656059	2020.05.26	Poland	Pigeon
>MW656058	2020.05.26	Poland	Pigeon
>MW656057	2020.05.26	Poland	Pigeon
>MW656056	2020.05.26	Poland	Pigeon
>MW656055	2020.05.26	Poland	Pigeon
>MW656054	2020.05.26	Poland	Pigeon
>MW656053	2020.05.26	Poland	Pigeon
>MW656052	2020.05.26	Poland	Pigeon
>MW656051	2020.05.26	Poland	Pigeon
>MW656050	2020.05.26	Poland	Pigeon
>MW656049	2020.05.17	Poland	Pigeon
>MW656048	2020.05.17	Poland	Pigeon
>MW656047	2020.05.17	Poland	Pigeon
>MW656046	2020.05.17	Poland	Pigeon
>MW656045	2020.05.17	Poland	Pigeon
>MW656044	2020.05.17	Poland	Pigeon
>MW656043	2020.05.04	Poland	Pigeon
>MW656042	2020.05.04	Poland	Pigeon
>MW656041	2020.05.04	Poland	Pigeon
>MW656040	2020.05.04	Poland	Pigeon
>MW656039	2020.05.04	Poland	Pigeon
>MW656038	2020.05.04	Poland	Pigeon
>MW656037	2020.05.04	Poland	Pigeon
>MW656036	2020.05.04	Poland	Pigeon
>MW656035	2020.05.04	Poland	Pigeon
>MW656034	2020.05.04	Poland	Pigeon
>MW656033	2020.05.04	Poland	Pigeon
>MW656032	2020.05.04	Poland	Pigeon
>MW656031	2020.05.04	Poland	Pigeon
>MW656030	2020.05.04	Poland	Pigeon
>MW656029	2020.05.04	Poland	Pigeon
>MW656028	2020.05.04	Poland	Pigeon
>MW656027	2020.05.04	Poland	Pigeon
>MW656026	2020.05.04	Poland	Pigeon
>MW656025	2020.05.04	Poland	Pigeon
>MW656024	2020.05.04	Poland	Pigeon
>MW656023	2020.05.04	Poland	Pigeon
>MW656022	2020.05.04	Poland	Pigeon
>MW656021	2020.05.15	Poland	Pigeon
>MW656020	2020.05.06	Poland	Pigeon
>MW656019	2020.05.06	Poland	Pigeon
>MW656018	2020.05.06	Poland	Pigeon
>MW656017	2020.05.06	Poland	Pigeon
>MW656016	2020.05.06	Poland	Pigeon
>MW656015	2020.05.06	Poland	Pigeon
>MW656014	2020.05.26	Poland	Pigeon
>MW656013	2020.05.26	Poland	Pigeon
>MW656012	2020.05.26	Poland	Pigeon
>MW656011	2020.05.26	Poland	Pigeon
>MW656010	2020.05.26	Poland	Pigeon
>MW656009	2020.05.26	Poland	Pigeon
>MW656008	2020.05.26	Poland	Pigeon
>MW656007	2020.05.21	Poland	Pigeon
>MW656006	2020.05.21	Poland	Pigeon
>MW656005	2020.05.21	Poland	Pigeon
>MW656004	2020.05.21	Poland	Pigeon
>MW656003	2020.05.21	Poland	Pigeon
>MW656002	2020.05.21	Poland	Pigeon
>MW656001	2020.05.21	Poland	Pigeon
>MW656000	2020.05.15	Poland	Pigeon
>MW655999	2020.05.15	Poland	Pigeon
>MW655998	2020.05.15	Poland	Pigeon
>MW655997	2020.05.15	Poland	Pigeon
>MW655996	2020.05.15	Poland	Pigeon
>MW655995	2020.05.15	Poland	Pigeon
>MW655994	2020.05.15	Poland	Pigeon
>MW655993	2020.05.15	Poland	Pigeon
>MW655992	2020.05.15	Poland	Pigeon
>MF576432	2017.05.10	China	Pigeon
>MF576431	2017.05.01	China	Pigeon
>MF136685	2013.03.08	China	Pigeon
>MF136692	2013.03.08	China	Pigeon
>MF136691	2013.03.08	China	Pigeon
>MF136690	2013.03.08	China	Pigeon
>MF136689	2013.03.08	China	Pigeon
>MF136688	2013.03.08	China	Pigeon
>MF136687	2013.03.08	China	Pigeon
>MF136686	2013.03.08	China	Pigeon
>MF136684	2013.03.08	China	Pigeon
>MF136682	2013.03.08	China	Pigeon
>MF136681	2013.03.08	China	Pigeon
>MF136680	2013.03.08	China	Pigeon
>LC035390	2010.12.15	Japan	Pigeon
>OL901206	2021.12.15	China	Pigeon
>OL901205	2021.12.15	China	Pigeon
>ON598390	2021.12.15	China	Pigeon
>ON598389	2021.12.15	China	Pigeon
>ON598388	2021.12.15	China	Pigeon
>ON598387	2021.12.15	China	Pigeon
>ON598386	2021.12.15	China	Pigeon
>ON598385	2021.06.30	China	Pigeon
>ON598384	2021.06.30	China	Pigeon
>MW289588	2019.06.30	China	Pigeon
>MW181991	2019.06.30	China	Pigeon
>MW181990	2019.06.30	China	Pigeon
>MW181989	2019.06.30	China	Pigeon
>MW181988	2019.06.30	China	Pigeon
>MW181987	2019.06.30	China	Pigeon
>MW181986	2019.06.30	China	Pigeon
>MW181985	2018.06.30	China	Pigeon
>MW181984	2018.06.30	China	Pigeon
>MW181983	2018.06.30	China	Pigeon
>MW181982	2018.06.30	China	Pigeon
>MW181981	2018.06.30	China	Pigeon
>MW181980	2018.06.30	China	Pigeon
>MW181979	2018.06.30	China	Pigeon
>MW181978	2018.06.30	China	Pigeon
>MW181977	2018.06.30	China	Pigeon
>MW181976	2018.06.30	China	Pigeon
>MW181975	2018.06.30	China	Pigeon
>MW181974	2018.06.30	China	Pigeon
>MW181973	2018.06.30	China	Pigeon
>MW181972	2018.06.30	China	Pigeon
>MW181971	2018.08.15	China	Pigeon
>MW181970	2018.08.15	China	Pigeon
>MW181969	2018.08.15	China	Pigeon
>MW181968	2018.08.15	China	Pigeon
>MW181967	2018.08.15	China	Pigeon
>MW181966	2018.08.15	China	Pigeon
>MW181965	2018.08.15	China	Pigeon
>MW181964	2018.08.15	China	Pigeon
>MW181963	2018.08.15	China	Pigeon
>MW181962	2018.08.15	China	Pigeon
>MW181961	2018.08.15	China	Pigeon
>MW181960	2018.08.15	China	Pigeon
>MW181959	2018.08.15	China	Pigeon
>MW181958	2018.08.15	China	Pigeon
>MW181957	2018.08.15	China	Pigeon
>MW181956	2018.08.15	China	Pigeon
>MW181955	2018.08.15	China	Pigeon
>MW181954	2018.08.15	China	Pigeon
>MW181953	2018.08.15	China	Pigeon
>MW181952	2018.08.15	China	Pigeon
>MW181951	2018.08.15	China	Pigeon
>MW181950	2018.08.15	China	Pigeon
>MW181949	2018.08.15	China	Pigeon
>MW181948	2018.08.15	China	Pigeon
>MW181947	2018.08.15	China	Pigeon
>MW181946	2018.08.15	China	Pigeon
>MW181945	2018.08.15	China	Pigeon
>MW181944	2018.08.15	China	Pigeon
>MW181943	2018.08.15	China	Pigeon
>MW181942	2018.08.15	China	Pigeon
>MW181941	2018.08.15	China	Pigeon
>MW181940	2018.08.15	China	Pigeon
>MW181939	2018.08.15	China	Pigeon
>MW181938	2018.08.15	China	Pigeon
>MW181937	2017.06.15	China	Pigeon
>MW181936	2017.06.15	China	Pigeon
>MW181935	2017.06.15	China	Pigeon
>MW181934	2017.06.15	China	Pigeon
>MW181933	2017.06.15	China	Pigeon
>MW181932	2017.06.15	China	Pigeon
>MW181931	2016.12.15	China	Pigeon
>MW181930	2016.12.15	China	Pigeon
>MW181929	2016.12.15	China	Pigeon
>MW181928	2016.12.15	China	Pigeon
>MW181927	2016.12.15	China	Pigeon
>MW181926	2016.12.15	China	Pigeon
>MW181925	2016.12.15	China	Pigeon
>MT614188	2016.12.15	China	Pigeon
>MN920392	2016.12.15	China	Pigeon
>KX108827	2014.06.30	China	Pigeon
>KX108826	2014.06.30	China	Pigeon
>KX108825	2014.06.30	China	Pigeon
>KX108824	2014.06.30	China	Pigeon
>KX108823	2014.06.30	China	Pigeon
>KX108822	2014.06.30	China	Pigeon
>KX108821	2014.06.30	China	Pigeon
>KX108820	2014.06.30	China	Pigeon
>KX108819	2014.06.30	China	Pigeon
>KX108818	2014.06.30	China	Pigeon
>KX108817	2014.06.30	China	Pigeon
>KX108816	2014.06.30	China	Pigeon
>KX108815	2014.06.30	China	Pigeon
>KX108814	2014.06.30	China	Pigeon
>KX108813	2014.06.30	China	Pigeon
>KX108812	2014.06.30	China	Pigeon
>KX108811	2014.06.30	China	Pigeon
>KX108810	2014.06.30	China	Pigeon
>KX108809	2014.06.30	China	Pigeon
>KX108808	2014.06.30	China	Pigeon
>KX108807	2014.06.30	China	Pigeon
>KX108806	2014.06.30	China	Pigeon
>KX108805	2014.06.30	China	Pigeon
>KX108804	2014.06.30	China	Pigeon
>KX108803	2014.06.30	China	Pigeon
>KX108802	2014.06.30	China	Pigeon
>KX108801	2014.06.30	China	Pigeon
>KX108800	2014.06.30	China	Pigeon
>KX108799	2014.06.30	China	Pigeon
>KX108798	2014.06.30	China	Pigeon
>KX108797	2014.06.30	China	Pigeon
>KX108796	2014.06.30	China	Pigeon
>KX108795	2014.06.30	China	Pigeon
>KX108794	2014.06.30	China	Pigeon
>KX108793	2014.06.30	China	Pigeon
>KX108792	2014.06.30	China	Pigeon
>KX108791	2014.06.30	China	Pigeon
>KX108790	2014.06.30	China	Pigeon
>KX108789	2014.06.30	China	Pigeon
>KX108788	2014.06.30	China	Pigeon
>KX108787	2014.06.30	China	Pigeon
>KX108786	2014.06.30	China	Pigeon
>KX108785	2014.06.30	China	Pigeon
>KX108784	2014.06.30	China	Pigeon
>KX108783	2014.06.30	China	Pigeon
>KX108782	2014.06.30	China	Pigeon
>KX108781	2014.06.30	China	Pigeon
>KX108780	2014.06.30	China	Pigeon
>KX431143	2014.06.30	China	Pigeon
>DQ090945	2014.06.30	China	Pigeon
>DQ090944	2014.06.30	China	Pigeon
>MW041253	2019.02.15	China	Pigeon
>MF621931	2016.07.12	Brazil	Pigeon
>NC002361	2000.04.05	Germany	Pigeon
>KY114965	2014.11.14	Brazil	Pigeon
>KX808543	2014.11.14	Brazil	Pigeon
>MF664484	2016.07.21	Brazil	Pigeon
>MF664483	2016.07.21	Brazil	Pigeon
>MF664482	2016.07.21	Brazil	Pigeon
>MF664481	2016.07.21	Brazil	Pigeon
>HQ738642	2009.06.30	Nigeria	Pigeon
>KF738872	2011.06.30	Poland	Pigeon
>KF738871	2011.06.30	Poland	Pigeon
>KF738870	2011.06.30	Poland	Pigeon
>KF738869	2011.06.30	Poland	Pigeon
>KF738868	2011.06.30	Poland	Pigeon
>KF738867	2011.06.30	Poland	Pigeon
>KF738866	2011.06.30	Poland	Pigeon
>KF738865	2011.06.30	Poland	Pigeon
>KF738864	2011.06.30	Poland	Pigeon
>KF738863	2011.06.30	Poland	Pigeon
>KF738862	2011.06.30	Poland	Pigeon
>KF738861	2011.06.30	Poland	Pigeon
>KF738860	2011.06.30	Poland	Pigeon
>KF738859	2011.06.30	Poland	Pigeon
>KF738858	2002.06.30	Poland	Pigeon
>KF738857	2003.06.30	Poland	Pigeon
>KF738856	2002.06.30	Poland	Pigeon
>KF738855	2002.06.30	Poland	Pigeon
>KF738854	2002.06.30	Poland	Pigeon
>KF738853	2013.06.30	Poland	Pigeon
>KF738852	2012.06.30	Poland	Pigeon
>KF738851	2012.06.30	Poland	Pigeon
>KF738850	2012.06.30	Poland	Pigeon
>KF738849	2012.06.30	Poland	Pigeon
>KF738848	2012.06.30	Poland	Pigeon
>KF738847	2012.06.30	Poland	Pigeon
>KF738846	2011.06.30	Poland	Pigeon
>KF738845	2011.06.30	Poland	Pigeon
>KF738844	2011.06.30	Poland	Pigeon
>KF738843	2011.06.30	Poland	Pigeon
>JN183455	2009.12.20	China	Pigeon
>EU840176	2003.06.30	USA	Pigeon
>DQ915962	2006.06.30	USA	Pigeon
>DQ915961	2006.06.30	USA	Pigeon
>DQ915960	2006.06.30	USA	Pigeon
>DQ915959	2006.08.24	USA	Pigeon
>DQ915958	2006.08.24	USA	Pigeon
>DQ915957	2006.08.24	USA	Pigeon
>DQ915956	2006.08.24	USA	Pigeon
>DQ915950	2006.08.23	USA	Pigeon
>AF252610	2000.04.05	Germany	Pigeon
>AJ298230	2001.01.04	Germany	Pigeon
>AJ298229	2001.01.04	Germany	Pigeon

## Sheet: Barbel
Strains	Collection Date	Country	Host
>NC015399	2008.07.02	Hungary	Fish
>JF279961	2010.05.04	Hungary	Fish
>GU799606	2008.07.02	Hungary	Fish

[truncated: 11 more sheets: Bat, Birds, Bear, Chimpanzee, Human, Mink, Mosquito, Panda, Rodent, Tick, Whale]
